# Supplementary material for: scTransSort: Transformers for Intelligent Annotation of Cell Types by Gene Embeddings
Source: Biomolecules. 2023 Mar 28;13(4):611. doi: 10.3390/biom13040611 (PMC10136153; doi:10.3390/biom13040611)
Supplement: Supplementary file 1 [file biomolecules-13-00611-s001.zip]

Archive with 4 entries (4 files):
- Supplementary Table legends.docx
- Supplementary Table S1 .xlsx
- Supplementary Table S2 .xlsx
- Supplementary Table S3 .xlsx
