# Supplementary material for: scTransSort: Transformers for Intelligent Annotation of Cell Types by Gene Embeddings
Source: Biomolecules. 2023 Mar 28;13(4):611. doi: 10.3390/biom13040611 (PMC10136153; doi:10.3390/biom13040611)
Supplement: Supplementary file 1 [file biomolecules-13-00611-s001.zip › Supplementary Table S1 .xlsx]

## Sheet: human train data
Tissue	Cell number	Gene number	Cell type number
Adipose	1372	16397	14
Artery	9652	19079	19
Bladder	1267	16758	15
Bladder	2750	17562	16
Bone_marrow	2261	14667	12
Cerebellum	7324	18975	21
Cervix	8096	18257	14
Duodenum	4681	17275	19
Epityphlon	4486	16860	14
Esophagus	2696	16464	14
Esophagus	8668	19095	23
Fallopian_tube	6556	18923	18
Gall_bladder	8905	17504	23
Lung	9603	16070	25
Muscle	7775	17533	18
Omentum	9971	18283	18
Pancreas	9727	16580	19
Peripheral_blood	2719	15034	7
Peripheral_blood	5296	15580	10
Peripheral_blood	7160	12917	11
Pleura	9996	19351	19
Sigmoid_colon	3281	17449	17
Spleen	15806	15082	21
Stomach	8005	15611	23
Temporal_lobe	9544	16056	17
Thyroid	6319	18806	19
Thyroid	6328	19296	22
Transverse_colon	11229	16087	23
Ureter	2390	15473	13
Ureter	7694	17514	23
Chorionic_villus	9898	18063	23
Cord_blood	4444	12267	14
Cord_blood	5607	15682	10
Cord_blood	11297	14028	17
Fetal_brain	2904	18102	10
Fetal_brain	1705	16801	10
Fetal_eye	1880	17819	23
Female_gonad	2710	18446	24
Female_gonad	4231	18587	21
Fetal_intestine	9740	18187	22
Fetal_intestine	4059	18599	30
Fetal_male_gonad	9853	19626	17
Fetal_pancreas	8977	17165	23
Fetal_rib	1432	17053	9
Fetal_spinal_cord	5916	18449	35
Placenta	9595	18998	31

## Sheet: human train data cell type
Species	Tissue	Data	Cell type
Human	Adipose	human_Adipose1372_data	Macrophage
Human	Adipose	human_Adipose1372_data	Monocyte
Human	Adipose	human_Adipose1372_data	Stromal cell
Human	Adipose	human_Adipose1372_data	Smooth muscle cell
Human	Adipose	human_Adipose1372_data	Dendritic cell
Human	Adipose	human_Adipose1372_data	B cell (Plasmocyte)
Human	Adipose	human_Adipose1372_data	Erythroid cell
Human	Adipose	human_Adipose1372_data	T cell
Human	Adipose	human_Adipose1372_data	Endothelial cell (APC)
Human	Adipose	human_Adipose1372_data	Fibroblast
Human	Adipose	human_Adipose1372_data	Epithelial cell
Human	Adipose	human_Adipose1372_data	Endothelial cell (endothelial to mesenchymal transition)
Human	Adipose	human_Adipose1372_data	Mast cell
Human	Adipose	human_Adipose1372_data	Neutrophil
Human	Artery	human_Artery9652_data	Fibroblast
Human	Artery	human_Artery9652_data	Macrophage
Human	Artery	human_Artery9652_data	Stromal cell
Human	Artery	human_Artery9652_data	Neutrophil
Human	Artery	human_Artery9652_data	Endothelial cell (APC)
Human	Artery	human_Artery9652_data	Smooth muscle cell
Human	Artery	human_Artery9652_data	T cell
Human	Artery	human_Artery9652_data	Endothelial cell (endothelial to mesenchymal transition)
Human	Artery	human_Artery9652_data	Endothelial cell
Human	Artery	human_Artery9652_data	M2 Macrophage
Human	Artery	human_Artery9652_data	B cell
Human	Artery	human_Artery9652_data	Monocyte
Human	Artery	human_Artery9652_data	Dendritic cell
Human	Artery	human_Artery9652_data	Myeloid cell
Human	Artery	human_Artery9652_data	Epithelial cell
Human	Artery	human_Artery9652_data	B cell (Plasmocyte)
Human	Artery	human_Artery9652_data	Mast cell
Human	Artery	human_Artery9652_data	Mesothelial cell
Human	Artery	human_Artery9652_data	Basal cell
Human	Bladder	human_Bladder1267_data	Stromal cell
Human	Bladder	human_Bladder1267_data	Fibroblast
Human	Bladder	human_Bladder1267_data	Endothelial cell (APC)
Human	Bladder	human_Bladder1267_data	Smooth muscle cell
Human	Bladder	human_Bladder1267_data	Epithelial cell (intermediated)
Human	Bladder	human_Bladder1267_data	B cell (Plasmocyte)
Human	Bladder	human_Bladder1267_data	Macrophage
Human	Bladder	human_Bladder1267_data	Endothelial cell
Human	Bladder	human_Bladder1267_data	Endothelial cell (endothelial to mesenchymal transition)
Human	Bladder	human_Bladder1267_data	Mast cell
Human	Bladder	human_Bladder1267_data	Monocyte
Human	Bladder	human_Bladder1267_data	Dendritic cell
Human	Bladder	human_Bladder1267_data	Intermediated cell
Human	Bladder	human_Bladder1267_data	T cell
Human	Bladder	human_Bladder1267_data	Gastric endocrine cell
Human	Bladder	human_Bladder2750_data	Epithelial cell (intermediated)
Human	Bladder	human_Bladder2750_data	Fibroblast
Human	Bladder	human_Bladder2750_data	Endothelial cell (APC)
Human	Bladder	human_Bladder2750_data	Intermediated cell
Human	Bladder	human_Bladder2750_data	Smooth muscle cell
Human	Bladder	human_Bladder2750_data	Basal cell
Human	Bladder	human_Bladder2750_data	Stromal cell
Human	Bladder	human_Bladder2750_data	Endothelial cell
Human	Bladder	human_Bladder2750_data	Fetal fibroblast
Human	Bladder	human_Bladder2750_data	Mast cell
Human	Bladder	human_Bladder2750_data	Endothelial cell (endothelial to mesenchymal transition)
Human	Bladder	human_Bladder2750_data	Macrophage
Human	Bladder	human_Bladder2750_data	Monocyte
Human	Bladder	human_Bladder2750_data	Dendritic cell
Human	Bladder	human_Bladder2750_data	B cell (Plasmocyte)
Human	Bladder	human_Bladder2750_data	T cell
Human	Bone_marrow	human_Bone_marrow2261_data	B cell (Plasmocyte)
Human	Bone_marrow	human_Bone_marrow2261_data	Neutrophil
Human	Bone_marrow	human_Bone_marrow2261_data	Erythroid progenitor cell (RP high)
Human	Bone_marrow	human_Bone_marrow2261_data	Erythroid cell
Human	Bone_marrow	human_Bone_marrow2261_data	Neutrophil (RPS high)
Human	Bone_marrow	human_Bone_marrow2261_data	T cell
Human	Bone_marrow	human_Bone_marrow2261_data	Antigen presenting cell (RPS high)
Human	Bone_marrow	human_Bone_marrow2261_data	B cell
Human	Bone_marrow	human_Bone_marrow2261_data	CB CD34+
Human	Bone_marrow	human_Bone_marrow2261_data	Macrophage
Human	Bone_marrow	human_Bone_marrow2261_data	Dendritic cell
Human	Bone_marrow	human_Bone_marrow2261_data	Monocyte
Human	Cerebellum	human_Cerebellum7324_data	Oligodendrocyte
Human	Cerebellum	human_Cerebellum7324_data	Astrocyte
Human	Cerebellum	human_Cerebellum7324_data	Macrophage
Human	Cerebellum	human_Cerebellum7324_data	Fetal neuron
Human	Cerebellum	human_Cerebellum7324_data	Dendritic cell
Human	Cerebellum	human_Cerebellum7324_data	Monocyte
Human	Cerebellum	human_Cerebellum7324_data	Fetal Neuron
Human	Cerebellum	human_Cerebellum7324_data	Neutrophil
Human	Cerebellum	human_Cerebellum7324_data	Antigen presenting cell (RPS high)
Human	Cerebellum	human_Cerebellum7324_data	Endothelial cell (APC)
Human	Cerebellum	human_Cerebellum7324_data	Endothelial cell
Human	Cerebellum	human_Cerebellum7324_data	Smooth muscle cell
Human	Cerebellum	human_Cerebellum7324_data	Stromal cell
Human	Cerebellum	human_Cerebellum7324_data	Fibroblast
Human	Cerebellum	human_Cerebellum7324_data	T cell
Human	Cerebellum	human_Cerebellum7324_data	B cell (Plasmocyte)
Human	Cerebellum	human_Cerebellum7324_data	B cell
Human	Cerebellum	human_Cerebellum7324_data	Fetal enterocyte
Human	Cerebellum	human_Cerebellum7324_data	Goblet cell
Human	Cerebellum	human_Cerebellum7324_data	Gastric endocrine cell
Human	Cerebellum	human_Cerebellum7324_data	Fetal epithelial progenitor
Human	Cervix	human_Cervix8096_data	Smooth muscle cell
Human	Cervix	human_Cervix8096_data	Fibroblast
Human	Cervix	human_Cervix8096_data	Fetal epithelial progenitor
Human	Cervix	human_Cervix8096_data	Endothelial cell
Human	Cervix	human_Cervix8096_data	Stromal cell
Human	Cervix	human_Cervix8096_data	Stratified epithelial cell
Human	Cervix	human_Cervix8096_data	Endothelial cell (APC)
Human	Cervix	human_Cervix8096_data	Basal cell
Human	Cervix	human_Cervix8096_data	Loop of Henle
Human	Cervix	human_Cervix8096_data	T cell
Human	Cervix	human_Cervix8096_data	Macrophage
Human	Cervix	human_Cervix8096_data	Dendritic cell
Human	Cervix	human_Cervix8096_data	Mast cell
Human	Cervix	human_Cervix8096_data	B cell (Plasmocyte)
Human	Duodenum	human_Duodenum4681_data	B cell (Plasmocyte)
Human	Duodenum	human_Duodenum4681_data	Enterocyte
Human	Duodenum	human_Duodenum4681_data	Goblet cell
Human	Duodenum	human_Duodenum4681_data	Fetal endocrine cell
Human	Duodenum	human_Duodenum4681_data	Fetal enterocyte
Human	Duodenum	human_Duodenum4681_data	Enterocyte progenitor
Human	Duodenum	human_Duodenum4681_data	Hepatocyte/Endodermal cell
Human	Duodenum	human_Duodenum4681_data	Dendritic cell
Human	Duodenum	human_Duodenum4681_data	Macrophage
Human	Duodenum	human_Duodenum4681_data	B cell
Human	Duodenum	human_Duodenum4681_data	Antigen presenting cell (RPS high)
Human	Duodenum	human_Duodenum4681_data	T cell
Human	Duodenum	human_Duodenum4681_data	Endothelial cell (APC)
Human	Duodenum	human_Duodenum4681_data	Endothelial cell (endothelial to mesenchymal transition)
Human	Duodenum	human_Duodenum4681_data	Endothelial cell
Human	Duodenum	human_Duodenum4681_data	Stromal cell
Human	Duodenum	human_Duodenum4681_data	Smooth muscle cell
Human	Duodenum	human_Duodenum4681_data	Fibroblast
Human	Duodenum	human_Duodenum4681_data	Mast cell
Human	Epityphlon	human_Epityphlon4486_data	B cell (Plasmocyte)
Human	Epityphlon	human_Epityphlon4486_data	B cell
Human	Epityphlon	human_Epityphlon4486_data	Enterocyte progenitor
Human	Epityphlon	human_Epityphlon4486_data	T cell
Human	Epityphlon	human_Epityphlon4486_data	CB CD34+
Human	Epityphlon	human_Epityphlon4486_data	Dendritic cell
Human	Epityphlon	human_Epityphlon4486_data	Epithelial cell
Human	Epityphlon	human_Epityphlon4486_data	Enterocyte
Human	Epityphlon	human_Epityphlon4486_data	Monocyte
Human	Epityphlon	human_Epityphlon4486_data	Macrophage
Human	Epityphlon	human_Epityphlon4486_data	Mast cell
Human	Epityphlon	human_Epityphlon4486_data	Smooth muscle cell
Human	Epityphlon	human_Epityphlon4486_data	Stromal cell
Human	Epityphlon	human_Epityphlon4486_data	Endothelial cell (APC)
Human	Esophagus	human_Esophagus2696_data	Basal cell
Human	Esophagus	human_Esophagus2696_data	Endothelial cell (APC)
Human	Esophagus	human_Esophagus2696_data	Endothelial cell
Human	Esophagus	human_Esophagus2696_data	Stromal cell
Human	Esophagus	human_Esophagus2696_data	Fibroblast
Human	Esophagus	human_Esophagus2696_data	Smooth muscle cell
Human	Esophagus	human_Esophagus2696_data	Stratified epithelial cell
Human	Esophagus	human_Esophagus2696_data	Erythroid progenitor cell (RP high)
Human	Esophagus	human_Esophagus2696_data	Gastric endocrine cell
Human	Esophagus	human_Esophagus2696_data	B cell (Plasmocyte)
Human	Esophagus	human_Esophagus2696_data	Dendritic cell
Human	Esophagus	human_Esophagus2696_data	B cell
Human	Esophagus	human_Esophagus2696_data	Macrophage
Human	Esophagus	human_Esophagus2696_data	Mast cell
Human	Esophagus	human_Esophagus8668_data	Stratified epithelial cell
Human	Esophagus	human_Esophagus8668_data	Fibroblast
Human	Esophagus	human_Esophagus8668_data	Stromal cell
Human	Esophagus	human_Esophagus8668_data	Fetal mesenchymal progenitor
Human	Esophagus	human_Esophagus8668_data	Macrophage
Human	Esophagus	human_Esophagus8668_data	Fetal stromal cell
Human	Esophagus	human_Esophagus8668_data	Smooth muscle cell
Human	Esophagus	human_Esophagus8668_data	Endothelial cell (APC)
Human	Esophagus	human_Esophagus8668_data	Basal cell
Human	Esophagus	human_Esophagus8668_data	B cell
Human	Esophagus	human_Esophagus8668_data	Mast cell
Human	Esophagus	human_Esophagus8668_data	Endothelial cell
Human	Esophagus	human_Esophagus8668_data	Dendritic cell
Human	Esophagus	human_Esophagus8668_data	Monocyte
Human	Esophagus	human_Esophagus8668_data	Gastric endocrine cell
Human	Esophagus	human_Esophagus8668_data	T cell
Human	Esophagus	human_Esophagus8668_data	CB CD34+
Human	Esophagus	human_Esophagus8668_data	Fetal epithelial progenitor
Human	Esophagus	human_Esophagus8668_data	Sinusoidal endothelial cell
Human	Esophagus	human_Esophagus8668_data	Neutrophil
Human	Esophagus	human_Esophagus8668_data	B cell (Plasmocyte)
Human	Esophagus	human_Esophagus8668_data	Endothelial cell (endothelial to mesenchymal transition)
Human	Esophagus	human_Esophagus8668_data	Loop of Henle
Human	Fallopian_tube	human_Fallopian_tube6556_data	Stratified epithelial cell
Human	Fallopian_tube	human_Fallopian_tube6556_data	Fibroblast
Human	Fallopian_tube	human_Fallopian_tube6556_data	Smooth muscle cell
Human	Fallopian_tube	human_Fallopian_tube6556_data	T cell
Human	Fallopian_tube	human_Fallopian_tube6556_data	Stromal cell
Human	Fallopian_tube	human_Fallopian_tube6556_data	Fetal fibroblast
Human	Fallopian_tube	human_Fallopian_tube6556_data	Dendritic cell
Human	Fallopian_tube	human_Fallopian_tube6556_data	Fetal epithelial progenitor
Human	Fallopian_tube	human_Fallopian_tube6556_data	Neutrophil (RPS high)
Human	Fallopian_tube	human_Fallopian_tube6556_data	Macrophage
Human	Fallopian_tube	human_Fallopian_tube6556_data	Sinusoidal endothelial cell
Human	Fallopian_tube	human_Fallopian_tube6556_data	Endothelial cell (APC)
Human	Fallopian_tube	human_Fallopian_tube6556_data	Endothelial cell
Human	Fallopian_tube	human_Fallopian_tube6556_data	Monocyte
Human	Fallopian_tube	human_Fallopian_tube6556_data	Antigen presenting cell (RPS high)
Human	Fallopian_tube	human_Fallopian_tube6556_data	Neutrophil
Human	Fallopian_tube	human_Fallopian_tube6556_data	B cell (Plasmocyte)
Human	Fallopian_tube	human_Fallopian_tube6556_data	Mast cell
Human	Gall_bladder	human_Gall_bladder8905_data	Fibroblast
Human	Gall_bladder	human_Gall_bladder8905_data	Goblet cell
Human	Gall_bladder	human_Gall_bladder8905_data	Stromal cell
Human	Gall_bladder	human_Gall_bladder8905_data	B cell (Plasmocyte)
Human	Gall_bladder	human_Gall_bladder8905_data	hESC
Human	Gall_bladder	human_Gall_bladder8905_data	Primordial germ cell
Human	Gall_bladder	human_Gall_bladder8905_data	Fetal stromal cell
Human	Gall_bladder	human_Gall_bladder8905_data	Smooth muscle cell
Human	Gall_bladder	human_Gall_bladder8905_data	Fetal skeletal muscle cell
Human	Gall_bladder	human_Gall_bladder8905_data	Macrophage
Human	Gall_bladder	human_Gall_bladder8905_data	Endothelial cell
Human	Gall_bladder	human_Gall_bladder8905_data	B cell
Human	Gall_bladder	human_Gall_bladder8905_data	Epithelial cell
Human	Gall_bladder	human_Gall_bladder8905_data	Fetal enterocyte
Human	Gall_bladder	human_Gall_bladder8905_data	Monocyte
Human	Gall_bladder	human_Gall_bladder8905_data	Sinusoidal endothelial cell
Human	Gall_bladder	human_Gall_bladder8905_data	T cell
Human	Gall_bladder	human_Gall_bladder8905_data	Endothelial cell (endothelial to mesenchymal transition)
Human	Gall_bladder	human_Gall_bladder8905_data	Myeloid cell
Human	Gall_bladder	human_Gall_bladder8905_data	Dendritic cell
Human	Gall_bladder	human_Gall_bladder8905_data	Endothelial cell (APC)
Human	Gall_bladder	human_Gall_bladder8905_data	Mast cell
Human	Gall_bladder	human_Gall_bladder8905_data	Neutrophil
Human	Muscle	human_Muscle7775_data	Smooth muscle cell
Human	Muscle	human_Muscle7775_data	Dendritic cell
Human	Muscle	human_Muscle7775_data	Stromal cell
Human	Muscle	human_Muscle7775_data	Fetal epithelial progenitor
Human	Muscle	human_Muscle7775_data	Endothelial cell
Human	Muscle	human_Muscle7775_data	Fetal skeletal muscle cell
Human	Muscle	human_Muscle7775_data	CB CD34+
Human	Muscle	human_Muscle7775_data	Macrophage
Human	Muscle	human_Muscle7775_data	Fibroblast
Human	Muscle	human_Muscle7775_data	T cell
Human	Muscle	human_Muscle7775_data	B cell
Human	Muscle	human_Muscle7775_data	Endothelial cell (APC)
Human	Muscle	human_Muscle7775_data	M2 Macrophage
Human	Muscle	human_Muscle7775_data	Monocyte
Human	Muscle	human_Muscle7775_data	Ventricle cardiomyocyte
Human	Muscle	human_Muscle7775_data	Mast cell
Human	Muscle	human_Muscle7775_data	Fetal stromal cell
Human	Muscle	human_Muscle7775_data	B cell (Plasmocyte)
Human	Omentum	human_Omentum9971_data	Epithelial cell
Human	Omentum	human_Omentum9971_data	Stromal cell
Human	Omentum	human_Omentum9971_data	Fetal fibroblast
Human	Omentum	human_Omentum9971_data	Fibroblast
Human	Omentum	human_Omentum9971_data	B cell (Plasmocyte)
Human	Omentum	human_Omentum9971_data	Endothelial cell (APC)
Human	Omentum	human_Omentum9971_data	Mesothelial cell
Human	Omentum	human_Omentum9971_data	Smooth muscle cell
Human	Omentum	human_Omentum9971_data	B cell
Human	Omentum	human_Omentum9971_data	T cell
Human	Omentum	human_Omentum9971_data	Sinusoidal endothelial cell
Human	Omentum	human_Omentum9971_data	Endothelial cell (endothelial to mesenchymal transition)
Human	Omentum	human_Omentum9971_data	Fetal mesenchymal progenitor
Human	Omentum	human_Omentum9971_data	Macrophage
Human	Omentum	human_Omentum9971_data	Dendritic cell
Human	Omentum	human_Omentum9971_data	Monocyte
Human	Omentum	human_Omentum9971_data	Neutrophil
Human	Omentum	human_Omentum9971_data	Mast cell
Human	Pancreas	human_Pancreas9727_data	Pancreas exocrine cell
Human	Pancreas	human_Pancreas9727_data	Enterocyte progenitor
Human	Pancreas	human_Pancreas9727_data	B cell (Plasmocyte)
Human	Pancreas	human_Pancreas9727_data	Basal cell
Human	Pancreas	human_Pancreas9727_data	B cell
Human	Pancreas	human_Pancreas9727_data	Sinusoidal endothelial cell
Human	Pancreas	human_Pancreas9727_data	Gastric endocrine cell
Human	Pancreas	human_Pancreas9727_data	Mast cell
Human	Pancreas	human_Pancreas9727_data	Fetal epithelial progenitor
Human	Pancreas	human_Pancreas9727_data	Primordial germ cell
Human	Pancreas	human_Pancreas9727_data	Macrophage
Human	Pancreas	human_Pancreas9727_data	Smooth muscle cell
Human	Pancreas	human_Pancreas9727_data	Antigen presenting cell (RPS high)
Human	Pancreas	human_Pancreas9727_data	Endothelial cell
Human	Pancreas	human_Pancreas9727_data	Endothelial cell (APC)
Human	Pancreas	human_Pancreas9727_data	Endothelial cell (endothelial to mesenchymal transition)
Human	Pancreas	human_Pancreas9727_data	Fetal endocrine cell
Human	Pancreas	human_Pancreas9727_data	Fetal acinar cell
Human	Pancreas	human_Pancreas9727_data	Stromal cell
Human	Peripheral_blood	human_Peripheral_blood2719_data	Monocyte
Human	Peripheral_blood	human_Peripheral_blood2719_data	Neutrophil
Human	Peripheral_blood	human_Peripheral_blood2719_data	T cell
Human	Peripheral_blood	human_Peripheral_blood2719_data	CB CD34+
Human	Peripheral_blood	human_Peripheral_blood2719_data	B cell
Human	Peripheral_blood	human_Peripheral_blood2719_data	Dendritic cell
Human	Peripheral_blood	human_Peripheral_blood2719_data	B cell (Plasmocyte)
Human	Peripheral_blood	human_Peripheral_blood5296_data	Antigen presenting cell (RPS high)
Human	Peripheral_blood	human_Peripheral_blood5296_data	Neutrophil
Human	Peripheral_blood	human_Peripheral_blood5296_data	B cell
Human	Peripheral_blood	human_Peripheral_blood5296_data	B cell (Plasmocyte)
Human	Peripheral_blood	human_Peripheral_blood5296_data	T cell
Human	Peripheral_blood	human_Peripheral_blood5296_data	Monocyte
Human	Peripheral_blood	human_Peripheral_blood5296_data	Erythroid progenitor cell (RP high)
Human	Peripheral_blood	human_Peripheral_blood5296_data	Dendritic cell
Human	Peripheral_blood	human_Peripheral_blood5296_data	Erythroid cell
Human	Peripheral_blood	human_Peripheral_blood5296_data	Neutrophil (RPS high)
Human	Pleura	human_Pleura9996_data	Mesothelial cell
Human	Pleura	human_Pleura9996_data	Fibroblast
Human	Pleura	human_Pleura9996_data	CB CD34+
Human	Pleura	human_Pleura9996_data	Erythroid cell
Human	Pleura	human_Pleura9996_data	Stromal cell
Human	Pleura	human_Pleura9996_data	Endothelial cell
Human	Pleura	human_Pleura9996_data	Epithelial cell
Human	Pleura	human_Pleura9996_data	Endothelial cell (endothelial to mesenchymal transition)
Human	Pleura	human_Pleura9996_data	Neutrophil
Human	Pleura	human_Pleura9996_data	Monocyte
Human	Pleura	human_Pleura9996_data	Antigen presenting cell (RPS high)
Human	Pleura	human_Pleura9996_data	Dendritic cell
Human	Pleura	human_Pleura9996_data	Macrophage
Human	Pleura	human_Pleura9996_data	Neutrophil (RPS high)
Human	Pleura	human_Pleura9996_data	Sinusoidal endothelial cell
Human	Pleura	human_Pleura9996_data	B cell
Human	Pleura	human_Pleura9996_data	T cell
Human	Pleura	human_Pleura9996_data	Erythroid progenitor cell (RP high)
Human	Pleura	human_Pleura9996_data	B cell (Plasmocyte)
Human	Sigmoid_colon	human_Sigmoid_colon3281_data	B cell (Plasmocyte)
Human	Sigmoid_colon	human_Sigmoid_colon3281_data	Enterocyte
Human	Sigmoid_colon	human_Sigmoid_colon3281_data	Enterocyte progenitor
Human	Sigmoid_colon	human_Sigmoid_colon3281_data	Epithelial cell
Human	Sigmoid_colon	human_Sigmoid_colon3281_data	Dendritic cell
Human	Sigmoid_colon	human_Sigmoid_colon3281_data	Stromal cell
Human	Sigmoid_colon	human_Sigmoid_colon3281_data	Fibroblast
Human	Sigmoid_colon	human_Sigmoid_colon3281_data	T cell
Human	Sigmoid_colon	human_Sigmoid_colon3281_data	Macrophage
Human	Sigmoid_colon	human_Sigmoid_colon3281_data	B cell
Human	Sigmoid_colon	human_Sigmoid_colon3281_data	Monocyte
Human	Sigmoid_colon	human_Sigmoid_colon3281_data	Mast cell
Human	Sigmoid_colon	human_Sigmoid_colon3281_data	Smooth muscle cell
Human	Sigmoid_colon	human_Sigmoid_colon3281_data	Endothelial cell (APC)
Human	Sigmoid_colon	human_Sigmoid_colon3281_data	Fetal Neuron
Human	Sigmoid_colon	human_Sigmoid_colon3281_data	Endothelial cell (endothelial to mesenchymal transition)
Human	Sigmoid_colon	human_Sigmoid_colon3281_data	Fetal epithelial progenitor
Human	Stomach	human_Stomach1879_data	Gastric chief cell
Human	Stomach	human_Stomach1879_data	Goblet cell
Human	Stomach	human_Stomach1879_data	Gastric endocrine cell
Human	Stomach	human_Stomach1879_data	Stromal cell
Human	Stomach	human_Stomach1879_data	B cell (Plasmocyte)
Human	Stomach	human_Stomach1879_data	Epithelial cell (intermediated)
Human	Stomach	human_Stomach1879_data	T cell
Human	Stomach	human_Stomach1879_data	Smooth muscle cell
Human	Stomach	human_Stomach1879_data	Fibroblast
Human	Stomach	human_Stomach1879_data	Endothelial cell (endothelial to mesenchymal transition)
Human	Stomach	human_Stomach1879_data	Fetal stromal cell
Human	Stomach	human_Stomach1879_data	Fetal endocrine cell
Human	Stomach	human_Stomach1879_data	Macrophage
Human	Stomach	human_Stomach1879_data	Mast cell
Human	Stomach	human_Stomach1879_data	Endothelial cell
Human	Stomach	human_Stomach1879_data	Endothelial cell (APC)
Human	Stomach	human_Stomach4669_data	Stromal cell
Human	Stomach	human_Stomach4669_data	Epithelial cell
Human	Stomach	human_Stomach4669_data	Mesothelial cell
Human	Stomach	human_Stomach4669_data	Fetal stromal cell
Human	Stomach	human_Stomach4669_data	Primordial germ cell
Human	Stomach	human_Stomach4669_data	Fibroblast
Human	Stomach	human_Stomach4669_data	Smooth muscle cell
Human	Stomach	human_Stomach4669_data	Macrophage
Human	Stomach	human_Stomach4669_data	Endothelial cell
Human	Stomach	human_Stomach4669_data	T cell
Human	Stomach	human_Stomach4669_data	Monocyte
Human	Stomach	human_Stomach4669_data	Endothelial cell (endothelial to mesenchymal transition)
Human	Stomach	human_Stomach4669_data	Dendritic cell
Human	Stomach	human_Stomach4669_data	B cell
Human	Stomach	human_Stomach4669_data	M2 Macrophage
Human	Stomach	human_Stomach4669_data	Endothelial cell (APC)
Human	Stomach	human_Stomach4669_data	Neutrophil
Human	Stomach	human_Stomach4669_data	Fetal mesenchymal progenitor
Human	Stomach	human_Stomach4669_data	Sinusoidal endothelial cell
Human	Stomach	human_Stomach4669_data	Myeloid cell
Human	Stomach	human_Stomach4669_data	Mast cell
Human	Stomach	human_Stomach4669_data	B cell (Plasmocyte)
Human	Thyroid	human_Thyroid6319_data	Thyroid follicular cell
Human	Thyroid	human_Thyroid6319_data	Gastric endocrine cell
Human	Thyroid	human_Thyroid6319_data	Fetal epithelial progenitor
Human	Thyroid	human_Thyroid6319_data	Endothelial cell
Human	Thyroid	human_Thyroid6319_data	Loop of Henle
Human	Thyroid	human_Thyroid6319_data	Fasciculata cell
Human	Thyroid	human_Thyroid6319_data	Fetal enterocyte
Human	Thyroid	human_Thyroid6319_data	Endothelial cell (APC)
Human	Thyroid	human_Thyroid6319_data	Mast cell
Human	Thyroid	human_Thyroid6319_data	Smooth muscle cell
Human	Thyroid	human_Thyroid6319_data	T cell
Human	Thyroid	human_Thyroid6319_data	Macrophage
Human	Thyroid	human_Thyroid6319_data	Dendritic cell
Human	Thyroid	human_Thyroid6319_data	M2 Macrophage
Human	Thyroid	human_Thyroid6319_data	B cell
Human	Thyroid	human_Thyroid6319_data	Stromal cell
Human	Thyroid	human_Thyroid6319_data	Fibroblast
Human	Thyroid	human_Thyroid6319_data	Monocyte
Human	Thyroid	human_Thyroid6319_data	Neutrophil
Human	Thyroid	human_Thyroid6328_data	Thyroid follicular cell
Human	Thyroid	human_Thyroid6328_data	T cell
Human	Thyroid	human_Thyroid6328_data	B cell
Human	Thyroid	human_Thyroid6328_data	B cell (Plasmocyte)
Human	Thyroid	human_Thyroid6328_data	Mast cell
Human	Thyroid	human_Thyroid6328_data	Endothelial cell (APC)
Human	Thyroid	human_Thyroid6328_data	CB CD34+
Human	Thyroid	human_Thyroid6328_data	Proliferating T cell
Human	Thyroid	human_Thyroid6328_data	Monocyte
Human	Thyroid	human_Thyroid6328_data	Dendritic cell
Human	Thyroid	human_Thyroid6328_data	Erythroid progenitor cell (RP high)
Human	Thyroid	human_Thyroid6328_data	Primordial germ cell
Human	Thyroid	human_Thyroid6328_data	Macrophage
Human	Thyroid	human_Thyroid6328_data	Antigen presenting cell (RPS high)
Human	Thyroid	human_Thyroid6328_data	Endothelial cell
Human	Thyroid	human_Thyroid6328_data	Fibroblast
Human	Thyroid	human_Thyroid6328_data	Stromal cell
Human	Thyroid	human_Thyroid6328_data	Enterocyte progenitor
Human	Thyroid	human_Thyroid6328_data	Smooth muscle cell
Human	Thyroid	human_Thyroid6328_data	Neutrophil
Human	Thyroid	human_Thyroid6328_data	Sinusoidal endothelial cell
Human	Thyroid	human_Thyroid6328_data	M2 Macrophage
Human	Transverse_colon	human_Transverse_colon5765_data	Enterocyte progenitor
Human	Transverse_colon	human_Transverse_colon5765_data	Enterocyte
Human	Transverse_colon	human_Transverse_colon5765_data	Epithelial cell
Human	Transverse_colon	human_Transverse_colon5765_data	B cell (Plasmocyte)
Human	Transverse_colon	human_Transverse_colon5765_data	Fetal epithelial progenitor
Human	Transverse_colon	human_Transverse_colon5765_data	Fetal endocrine cell
Human	Transverse_colon	human_Transverse_colon5765_data	Neutrophil
Human	Transverse_colon	human_Transverse_colon5765_data	Fetal enterocyte
Human	Transverse_colon	human_Transverse_colon5765_data	T cell
Human	Transverse_colon	human_Transverse_colon5765_data	B cell
Human	Transverse_colon	human_Transverse_colon5765_data	Mast cell
Human	Transverse_colon	human_Transverse_colon5765_data	Erythroid cell
Human	Transverse_colon	human_Transverse_colon5765_data	Primordial germ cell
Human	Transverse_colon	human_Transverse_colon5765_data	Dendritic cell
Human	Transverse_colon	human_Transverse_colon5765_data	Macrophage
Human	Transverse_colon	human_Transverse_colon5765_data	Monocyte
Human	Transverse_colon	human_Transverse_colon5765_data	Stromal cell
Human	Transverse_colon	human_Transverse_colon5765_data	Endothelial cell (endothelial to mesenchymal transition)
Human	Transverse_colon	human_Transverse_colon5765_data	Fibroblast
Human	Transverse_colon	human_Transverse_colon5765_data	Fetal stromal cell
Human	Transverse_colon	human_Transverse_colon5765_data	Fetal mesenchymal progenitor
Human	Transverse_colon	human_Transverse_colon5765_data	Smooth muscle cell
Human	Transverse_colon	human_Transverse_colon5765_data	Endothelial cell (APC)
Human	Transverse_colon	human_Transverse_colon5765_data	Endothelial cell
Human	Transverse_colon	human_Transverse_colon5765_data	Fetal Neuron
Human	Ureter	human_Ureter2390_data	Epithelial cell (intermediated)
Human	Ureter	human_Ureter2390_data	B cell (Plasmocyte)
Human	Ureter	human_Ureter2390_data	Fibroblast
Human	Ureter	human_Ureter2390_data	Macrophage
Human	Ureter	human_Ureter2390_data	Dendritic cell
Human	Ureter	human_Ureter2390_data	Smooth muscle cell
Human	Ureter	human_Ureter2390_data	T cell
Human	Ureter	human_Ureter2390_data	Stromal cell
Human	Ureter	human_Ureter2390_data	Intermediated cell
Human	Ureter	human_Ureter2390_data	Mast cell
Human	Ureter	human_Ureter2390_data	Endothelial cell (APC)
Human	Ureter	human_Ureter2390_data	Endothelial cell
Human	Ureter	human_Ureter2390_data	Basal cell
Human	Ureter	human_Ureter7694_data	Endothelial cell
Human	Ureter	human_Ureter7694_data	Smooth muscle cell
Human	Ureter	human_Ureter7694_data	Endothelial cell (APC)
Human	Ureter	human_Ureter7694_data	B cell
Human	Ureter	human_Ureter7694_data	Fetal mesenchymal progenitor
Human	Ureter	human_Ureter7694_data	T cell
Human	Ureter	human_Ureter7694_data	Fetal epithelial progenitor
Human	Ureter	human_Ureter7694_data	Fibroblast
Human	Ureter	human_Ureter7694_data	Stromal cell
Human	Ureter	human_Ureter7694_data	Endothelial cell (endothelial to mesenchymal transition)
Human	Ureter	human_Ureter7694_data	Fetal stromal cell
Human	Ureter	human_Ureter7694_data	Fetal fibroblast
Human	Ureter	human_Ureter7694_data	Primordial germ cell
Human	Ureter	human_Ureter7694_data	Loop of Henle
Human	Ureter	human_Ureter7694_data	Enterocyte progenitor
Human	Ureter	human_Ureter7694_data	Stratified epithelial cell
Human	Ureter	human_Ureter7694_data	Macrophage
Human	Ureter	human_Ureter7694_data	Dendritic cell
Human	Ureter	human_Ureter7694_data	Monocyte
Human	Ureter	human_Ureter7694_data	Myeloid cell
Human	Ureter	human_Ureter7694_data	Mast cell
Human	Ureter	human_Ureter7694_data	Gastric endocrine cell
Human	Ureter	human_Ureter7694_data	AT2 cell
Human	Chorionic_villus	human_Chorionic_villus9898_data	Epithelial cell
Human	Chorionic_villus	human_Chorionic_villus9898_data	Macrophage
Human	Chorionic_villus	human_Chorionic_villus9898_data	Endothelial cell (APC)
Human	Chorionic_villus	human_Chorionic_villus9898_data	M2 Macrophage
Human	Chorionic_villus	human_Chorionic_villus9898_data	T cell
Human	Chorionic_villus	human_Chorionic_villus9898_data	Stratified epithelial cell
Human	Chorionic_villus	human_Chorionic_villus9898_data	Erythroid progenitor cell (RP high)
Human	Chorionic_villus	human_Chorionic_villus9898_data	Stromal cell
Human	Chorionic_villus	human_Chorionic_villus9898_data	Endothelial cell
Human	Chorionic_villus	human_Chorionic_villus9898_data	Loop of Henle
Human	Chorionic_villus	human_Chorionic_villus9898_data	Monocyte
Human	Chorionic_villus	human_Chorionic_villus9898_data	CB CD34+
Human	Chorionic_villus	human_Chorionic_villus9898_data	B cell (Plasmocyte)
Human	Chorionic_villus	human_Chorionic_villus9898_data	Neutrophil
Human	Chorionic_villus	human_Chorionic_villus9898_data	Endothelial cell (endothelial to mesenchymal transition)
Human	Chorionic_villus	human_Chorionic_villus9898_data	Fibroblast
Human	Chorionic_villus	human_Chorionic_villus9898_data	Fetal mesenchymal progenitor
Human	Chorionic_villus	human_Chorionic_villus9898_data	Smooth muscle cell
Human	Chorionic_villus	human_Chorionic_villus9898_data	Neutrophil (RPS high)
Human	Chorionic_villus	human_Chorionic_villus9898_data	Primordial germ cell
Human	Chorionic_villus	human_Chorionic_villus9898_data	Fetal stromal cell
Human	Chorionic_villus	human_Chorionic_villus9898_data	Erythroid cell
Human	Chorionic_villus	human_Chorionic_villus9898_data	Antigen presenting cell (RPS high)
Human	Cord_blood	human_Cord_blood2150_data	Neutrophil
Human	Cord_blood	human_Cord_blood2150_data	Monocyte
Human	Cord_blood	human_Cord_blood2150_data	Antigen presenting cell (RPS high)
Human	Cord_blood	human_Cord_blood2150_data	Neutrophil (RPS high)
Human	Cord_blood	human_Cord_blood2150_data	T cell
Human	Cord_blood	human_Cord_blood2150_data	CB CD34+
Human	Cord_blood	human_Cord_blood2150_data	Sinusoidal endothelial cell
Human	Cord_blood	human_Cord_blood2150_data	Erythroid cell
Human	Cord_blood	human_Cord_blood2150_data	Erythroid progenitor cell (RP high)
Human	Cord_blood	human_Cord_blood2150_data	Dendritic cell
Human	Cord_blood	human_Cord_blood2150_data	B cell
Human	Cord_blood	human_Cord_blood5607_data	Neutrophil (RPS high)
Human	Cord_blood	human_Cord_blood5607_data	CB CD34+
Human	Cord_blood	human_Cord_blood5607_data	Erythroid progenitor cell (RP high)
Human	Cord_blood	human_Cord_blood5607_data	Neutrophil
Human	Cord_blood	human_Cord_blood5607_data	Antigen presenting cell (RPS high)
Human	Cord_blood	human_Cord_blood5607_data	Endothelial cell
Human	Cord_blood	human_Cord_blood5607_data	T cell
Human	Cord_blood	human_Cord_blood5607_data	Dendritic cell
Human	Cord_blood	human_Cord_blood5607_data	B cell
Human	Cord_blood	human_Cord_blood5607_data	Monocyte
Human	Fetal_brain	human_Fetal_brain2904_data	Fetal neuron
Human	Fetal_brain	human_Fetal_brain2904_data	Macrophage
Human	Fetal_brain	human_Fetal_brain2904_data	Fetal epithelial progenitor
Human	Fetal_brain	human_Fetal_brain2904_data	Primordial germ cell
Human	Fetal_brain	human_Fetal_brain2904_data	Erythroid progenitor cell (RP high)
Human	Fetal_brain	human_Fetal_brain2904_data	Erythroid cell
Human	Fetal_brain	human_Fetal_brain2904_data	Fetal mesenchymal progenitor
Human	Fetal_brain	human_Fetal_brain2904_data	Endothelial cell
Human	Fetal_brain	human_Fetal_brain2904_data	Neutrophil
Human	Fetal_brain	human_Fetal_brain2904_data	Antigen presenting cell (RPS high)
Human	Fetal_brain	human_Fetal_brain1705_data	Fetal neuron
Human	Fetal_brain	human_Fetal_brain1705_data	Fetal endocrine cell
Human	Fetal_brain	human_Fetal_brain1705_data	Fetal mesenchymal progenitor
Human	Fetal_brain	human_Fetal_brain1705_data	CB CD34+
Human	Fetal_brain	human_Fetal_brain1705_data	Macrophage
Human	Fetal_brain	human_Fetal_brain1705_data	Fetal epithelial progenitor
Human	Fetal_brain	human_Fetal_brain1705_data	Primordial germ cell
Human	Fetal_brain	human_Fetal_brain1705_data	Neutrophil (RPS high)
Human	Fetal_brain	human_Fetal_brain1705_data	Endothelial cell
Human	Fetal_brain	human_Fetal_brain1705_data	Stromal cell
Human	Fetal_eye	human_Fetal_eye1880_data	Fetal neuron
Human	Fetal_eye	human_Fetal_eye1880_data	Fetal mesenchymal progenitor
Human	Fetal_eye	human_Fetal_eye1880_data	Erythroid cell
Human	Fetal_eye	human_Fetal_eye1880_data	Fetal epithelial progenitor
Human	Fetal_eye	human_Fetal_eye1880_data	Fetal Neuron
Human	Fetal_eye	human_Fetal_eye1880_data	Fetal stromal cell
Human	Fetal_eye	human_Fetal_eye1880_data	Fetal fibroblast
Human	Fetal_eye	human_Fetal_eye1880_data	Fetal skeletal muscle cell
Human	Fetal_eye	human_Fetal_eye1880_data	Primordial germ cell
Human	Fetal_eye	human_Fetal_eye1880_data	Erythroid progenitor cell (RP high)
Human	Fetal_eye	human_Fetal_eye1880_data	T cell
Human	Fetal_eye	human_Fetal_eye1880_data	Endothelial cell
Human	Fetal_eye	human_Fetal_eye1880_data	Fetal endocrine cell
Human	Fetal_eye	human_Fetal_eye1880_data	hESC
Human	Fetal_eye	human_Fetal_eye1880_data	Antigen presenting cell (RPS high)
Human	Fetal_eye	human_Fetal_eye1880_data	Dendritic cell
Human	Fetal_eye	human_Fetal_eye1880_data	Macrophage
Human	Fetal_eye	human_Fetal_eye1880_data	CB CD34+
Human	Fetal_eye	human_Fetal_eye1880_data	Basal cell
Human	Fetal_eye	human_Fetal_eye1880_data	Epithelial cell (intermediated)
Human	Fetal_eye	human_Fetal_eye1880_data	Stratified epithelial cell
Human	Fetal_eye	human_Fetal_eye1880_data	Goblet cell
Human	Fetal_eye	human_Fetal_eye1880_data	Gastric endocrine cell
Human	Female_gonad	human_Female_gonad2710_data	Primordial germ cell
Human	Female_gonad	human_Female_gonad2710_data	Erythroid cell
Human	Female_gonad	human_Female_gonad2710_data	Dendritic cell
Human	Female_gonad	human_Female_gonad2710_data	Monocyte
Human	Female_gonad	human_Female_gonad2710_data	Fetal mesenchymal progenitor
Human	Female_gonad	human_Female_gonad2710_data	Endothelial cell
Human	Female_gonad	human_Female_gonad2710_data	Erythroid progenitor cell (RP high)
Human	Female_gonad	human_Female_gonad2710_data	Neutrophil (RPS high)
Human	Female_gonad	human_Female_gonad2710_data	Macrophage
Human	Female_gonad	human_Female_gonad2710_data	Fetal fibroblast
Human	Female_gonad	human_Female_gonad2710_data	Fetal epithelial progenitor
Human	Female_gonad	human_Female_gonad2710_data	Smooth muscle cell
Human	Female_gonad	human_Female_gonad2710_data	Antigen presenting cell (RPS high)
Human	Female_gonad	human_Female_gonad2710_data	T cell
Human	Female_gonad	human_Female_gonad2710_data	Endothelial cell (APC)
Human	Female_gonad	human_Female_gonad2710_data	Neutrophil
Human	Female_gonad	human_Female_gonad2710_data	Sinusoidal endothelial cell
Human	Female_gonad	human_Female_gonad2710_data	CB CD34+
Human	Female_gonad	human_Female_gonad2710_data	Fasciculata cell
Human	Female_gonad	human_Female_gonad2710_data	B cell
Human	Female_gonad	human_Female_gonad2710_data	Fetal Neuron
Human	Female_gonad	human_Female_gonad2710_data	Stromal cell
Human	Female_gonad	human_Female_gonad2710_data	Fetal skeletal muscle cell
Human	Female_gonad	human_Female_gonad2710_data	Fetal stromal cell
Human	Female_gonad	human_Female_gonad4231_data	Primordial germ cell
Human	Female_gonad	human_Female_gonad4231_data	Fetal fibroblast
Human	Female_gonad	human_Female_gonad4231_data	Dendritic cell
Human	Female_gonad	human_Female_gonad4231_data	Fetal epithelial progenitor
Human	Female_gonad	human_Female_gonad4231_data	Endothelial cell
Human	Female_gonad	human_Female_gonad4231_data	Erythroid cell
Human	Female_gonad	human_Female_gonad4231_data	Fetal stromal cell
Human	Female_gonad	human_Female_gonad4231_data	Macrophage
Human	Female_gonad	human_Female_gonad4231_data	Fasciculata cell
Human	Female_gonad	human_Female_gonad4231_data	Erythroid progenitor cell (RP high)
Human	Female_gonad	human_Female_gonad4231_data	Fetal mesenchymal progenitor
Human	Female_gonad	human_Female_gonad4231_data	CB CD34+
Human	Female_gonad	human_Female_gonad4231_data	T cell
Human	Female_gonad	human_Female_gonad4231_data	Immature sertoli cell (Pre-Sertoli cell)
Human	Female_gonad	human_Female_gonad4231_data	Fetal neuron
Human	Female_gonad	human_Female_gonad4231_data	Epithelial cell
Human	Female_gonad	human_Female_gonad4231_data	Fetal skeletal muscle cell
Human	Female_gonad	human_Female_gonad4231_data	Smooth muscle cell
Human	Female_gonad	human_Female_gonad4231_data	hESC
Human	Female_gonad	human_Female_gonad4231_data	Monocyte
Human	Female_gonad	human_Female_gonad4231_data	Endothelial cell (APC)
Human	Fetal_intestine	human_Fetal_intestine9740_data	Hepatocyte/Endodermal cell
Human	Fetal_intestine	human_Fetal_intestine9740_data	Fetal enterocyte
Human	Fetal_intestine	human_Fetal_intestine9740_data	Proximal tubule progenitor
Human	Fetal_intestine	human_Fetal_intestine9740_data	Enterocyte progenitor
Human	Fetal_intestine	human_Fetal_intestine9740_data	Fetal epithelial progenitor
Human	Fetal_intestine	human_Fetal_intestine9740_data	Fetal endocrine cell
Human	Fetal_intestine	human_Fetal_intestine9740_data	Fetal acinar cell
Human	Fetal_intestine	human_Fetal_intestine9740_data	Primordial germ cell
Human	Fetal_intestine	human_Fetal_intestine9740_data	Enterocyte
Human	Fetal_intestine	human_Fetal_intestine9740_data	CB CD34+
Human	Fetal_intestine	human_Fetal_intestine9740_data	Goblet cell
Human	Fetal_intestine	human_Fetal_intestine9740_data	Fetal mesenchymal progenitor
Human	Fetal_intestine	human_Fetal_intestine9740_data	Fetal stromal cell
Human	Fetal_intestine	human_Fetal_intestine9740_data	Smooth muscle cell
Human	Fetal_intestine	human_Fetal_intestine9740_data	Endothelial cell
Human	Fetal_intestine	human_Fetal_intestine9740_data	Fetal neuron
Human	Fetal_intestine	human_Fetal_intestine9740_data	Dendritic cell
Human	Fetal_intestine	human_Fetal_intestine9740_data	Macrophage
Human	Fetal_intestine	human_Fetal_intestine9740_data	T cell
Human	Fetal_intestine	human_Fetal_intestine9740_data	Proliferating T cell
Human	Fetal_intestine	human_Fetal_intestine9740_data	Monocyte
Human	Fetal_intestine	human_Fetal_intestine9740_data	Erythroid cell
Human	Fetal_intestine	human_Fetal_intestine4059_data	Fetal enterocyte
Human	Fetal_intestine	human_Fetal_intestine4059_data	Hepatocyte/Endodermal cell
Human	Fetal_intestine	human_Fetal_intestine4059_data	Enterocyte
Human	Fetal_intestine	human_Fetal_intestine4059_data	Fetal epithelial progenitor
Human	Fetal_intestine	human_Fetal_intestine4059_data	Fetal mesenchymal progenitor
Human	Fetal_intestine	human_Fetal_intestine4059_data	Fetal neuron
Human	Fetal_intestine	human_Fetal_intestine4059_data	Dendritic cell
Human	Fetal_intestine	human_Fetal_intestine4059_data	T cell
Human	Fetal_intestine	human_Fetal_intestine4059_data	CB CD34+
Human	Fetal_intestine	human_Fetal_intestine4059_data	Endothelial cell
Human	Fetal_intestine	human_Fetal_intestine4059_data	Fetal stromal cell
Human	Fetal_intestine	human_Fetal_intestine4059_data	Proliferating T cell
Human	Fetal_intestine	human_Fetal_intestine4059_data	Enterocyte progenitor
Human	Fetal_intestine	human_Fetal_intestine4059_data	Goblet cell
Human	Fetal_intestine	human_Fetal_intestine4059_data	Fetal fibroblast
Human	Fetal_intestine	human_Fetal_intestine4059_data	Fetal endocrine cell
Human	Fetal_intestine	human_Fetal_intestine4059_data	Fetal Neuron
Human	Fetal_intestine	human_Fetal_intestine4059_data	Antigen presenting cell (RPS high)
Human	Fetal_intestine	human_Fetal_intestine4059_data	Monocyte
Human	Fetal_intestine	human_Fetal_intestine4059_data	Neutrophil
Human	Fetal_intestine	human_Fetal_intestine4059_data	Stromal cell
Human	Fetal_intestine	human_Fetal_intestine4059_data	Macrophage
Human	Fetal_intestine	human_Fetal_intestine4059_data	Epithelial cell
Human	Fetal_intestine	human_Fetal_intestine4059_data	Endothelial cell (APC)
Human	Fetal_intestine	human_Fetal_intestine4059_data	Smooth muscle cell
Human	Fetal_intestine	human_Fetal_intestine4059_data	Mast cell
Human	Fetal_intestine	human_Fetal_intestine4059_data	B cell (Plasmocyte)
Human	Fetal_intestine	human_Fetal_intestine4059_data	B cell
Human	Fetal_intestine	human_Fetal_intestine4059_data	Erythroid progenitor cell (RP high)
Human	Fetal_intestine	human_Fetal_intestine4059_data	Neutrophil (RPS high)
Human	Fetal_male_gonad	human_Fetal_male_gonad9853_data	Primordial germ cell
Human	Fetal_male_gonad	human_Fetal_male_gonad9853_data	Fetal fibroblast
Human	Fetal_male_gonad	human_Fetal_male_gonad9853_data	Erythroid progenitor cell (RP high)
Human	Fetal_male_gonad	human_Fetal_male_gonad9853_data	Fetal epithelial progenitor
Human	Fetal_male_gonad	human_Fetal_male_gonad9853_data	Fetal skeletal muscle cell
Human	Fetal_male_gonad	human_Fetal_male_gonad9853_data	Erythroid cell
Human	Fetal_male_gonad	human_Fetal_male_gonad9853_data	Fasciculata cell
Human	Fetal_male_gonad	human_Fetal_male_gonad9853_data	Neutrophil (RPS high)
Human	Fetal_male_gonad	human_Fetal_male_gonad9853_data	Fetal stromal cell
Human	Fetal_male_gonad	human_Fetal_male_gonad9853_data	Fetal mesenchymal progenitor
Human	Fetal_male_gonad	human_Fetal_male_gonad9853_data	Smooth muscle cell
Human	Fetal_male_gonad	human_Fetal_male_gonad9853_data	Endothelial cell
Human	Fetal_male_gonad	human_Fetal_male_gonad9853_data	Proximal tubule progenitor
Human	Fetal_male_gonad	human_Fetal_male_gonad9853_data	T cell
Human	Fetal_male_gonad	human_Fetal_male_gonad9853_data	Macrophage
Human	Fetal_male_gonad	human_Fetal_male_gonad9853_data	Dendritic cell
Human	Fetal_male_gonad	human_Fetal_male_gonad9853_data	Monocyte
Human	Fetal_pancreas	human_Fetal_pancreas8977_data	T cell
Human	Fetal_pancreas	human_Fetal_pancreas8977_data	Dendritic cell
Human	Fetal_pancreas	human_Fetal_pancreas8977_data	B cell
Human	Fetal_pancreas	human_Fetal_pancreas8977_data	Neutrophil
Human	Fetal_pancreas	human_Fetal_pancreas8977_data	CB CD34+
Human	Fetal_pancreas	human_Fetal_pancreas8977_data	Mast cell
Human	Fetal_pancreas	human_Fetal_pancreas8977_data	Proliferating T cell
Human	Fetal_pancreas	human_Fetal_pancreas8977_data	B cell (Plasmocyte)
Human	Fetal_pancreas	human_Fetal_pancreas8977_data	Erythroid progenitor cell (RP high)
Human	Fetal_pancreas	human_Fetal_pancreas8977_data	Monocyte
Human	Fetal_pancreas	human_Fetal_pancreas8977_data	Macrophage
Human	Fetal_pancreas	human_Fetal_pancreas8977_data	Sinusoidal endothelial cell
Human	Fetal_pancreas	human_Fetal_pancreas8977_data	Smooth muscle cell
Human	Fetal_pancreas	human_Fetal_pancreas8977_data	Fetal mesenchymal progenitor
Human	Fetal_pancreas	human_Fetal_pancreas8977_data	Stromal cell
Human	Fetal_pancreas	human_Fetal_pancreas8977_data	Endothelial cell (APC)
Human	Fetal_pancreas	human_Fetal_pancreas8977_data	Endothelial cell
Human	Fetal_pancreas	human_Fetal_pancreas8977_data	Fetal stromal cell
Human	Fetal_pancreas	human_Fetal_pancreas8977_data	Fibroblast
Human	Fetal_pancreas	human_Fetal_pancreas8977_data	Endothelial cell (endothelial to mesenchymal transition)
Human	Fetal_pancreas	human_Fetal_pancreas8977_data	Antigen presenting cell (RPS high)
Human	Fetal_pancreas	human_Fetal_pancreas8977_data	Fetal epithelial progenitor
Human	Fetal_pancreas	human_Fetal_pancreas8977_data	Erythroid cell
Human	Fetal_rib	human_Fetal_rib1432_data	Fetal chondrocyte
Human	Fetal_rib	human_Fetal_rib1432_data	Primordial germ cell
Human	Fetal_rib	human_Fetal_rib1432_data	Fetal mesenchymal progenitor
Human	Fetal_rib	human_Fetal_rib1432_data	Fetal stromal cell
Human	Fetal_rib	human_Fetal_rib1432_data	Fetal Neuron
Human	Fetal_rib	human_Fetal_rib1432_data	Fetal fibroblast
Human	Fetal_rib	human_Fetal_rib1432_data	Smooth muscle cell
Human	Fetal_rib	human_Fetal_rib1432_data	Endothelial cell
Human	Fetal_rib	human_Fetal_rib1432_data	Erythroid progenitor cell (RP high)
Human	Fetal_spinal_cord	human_Fetal_spinal_cord5916_data	Fetal neuron
Human	Fetal_spinal_cord	human_Fetal_spinal_cord5916_data	Erythroid cell
Human	Fetal_spinal_cord	human_Fetal_spinal_cord5916_data	Fetal epithelial progenitor
Human	Fetal_spinal_cord	human_Fetal_spinal_cord5916_data	Fetal skeletal muscle cell
Human	Fetal_spinal_cord	human_Fetal_spinal_cord5916_data	Erythroid progenitor cell (RP high)
Human	Fetal_spinal_cord	human_Fetal_spinal_cord5916_data	Neutrophil
Human	Fetal_spinal_cord	human_Fetal_spinal_cord5916_data	Fetal mesenchymal progenitor
Human	Fetal_spinal_cord	human_Fetal_spinal_cord5916_data	Neutrophil (RPS high)
Human	Fetal_spinal_cord	human_Fetal_spinal_cord5916_data	Primordial germ cell
Human	Fetal_spinal_cord	human_Fetal_spinal_cord5916_data	CB CD34+
Human	Fetal_spinal_cord	human_Fetal_spinal_cord5916_data	Fetal endocrine cell
Human	Fetal_spinal_cord	human_Fetal_spinal_cord5916_data	Epithelial cell
Human	Fetal_spinal_cord	human_Fetal_spinal_cord5916_data	Antigen presenting cell (RPS high)
Human	Fetal_spinal_cord	human_Fetal_spinal_cord5916_data	Proliferating T cell
Human	Fetal_spinal_cord	human_Fetal_spinal_cord5916_data	B cell (Plasmocyte)
Human	Fetal_spinal_cord	human_Fetal_spinal_cord5916_data	Dendritic cell
Human	Fetal_spinal_cord	human_Fetal_spinal_cord5916_data	Monocyte
Human	Fetal_spinal_cord	human_Fetal_spinal_cord5916_data	B cell
Human	Fetal_spinal_cord	human_Fetal_spinal_cord5916_data	Macrophage
Human	Fetal_spinal_cord	human_Fetal_spinal_cord5916_data	T cell
Human	Fetal_spinal_cord	human_Fetal_spinal_cord5916_data	Fetal chondrocyte
Human	Fetal_spinal_cord	human_Fetal_spinal_cord5916_data	M2 Macrophage
Human	Fetal_spinal_cord	human_Fetal_spinal_cord5916_data	Loop of Henle
Human	Fetal_spinal_cord	human_Fetal_spinal_cord5916_data	Fetal stromal cell
Human	Fetal_spinal_cord	human_Fetal_spinal_cord5916_data	Stromal cell
Human	Fetal_spinal_cord	human_Fetal_spinal_cord5916_data	Endothelial cell
Human	Fetal_spinal_cord	human_Fetal_spinal_cord5916_data	Astrocyte
Human	Fetal_spinal_cord	human_Fetal_spinal_cord5916_data	Fetal Neuron
Human	Fetal_spinal_cord	human_Fetal_spinal_cord5916_data	Smooth muscle cell
Human	Fetal_spinal_cord	human_Fetal_spinal_cord5916_data	Stratified epithelial cell
Human	Fetal_spinal_cord	human_Fetal_spinal_cord5916_data	Fibroblast
Human	Fetal_spinal_cord	human_Fetal_spinal_cord5916_data	Kidney intercalated cell
Human	Fetal_spinal_cord	human_Fetal_spinal_cord5916_data	hESC
Human	Fetal_spinal_cord	human_Fetal_spinal_cord5916_data	Sinusoidal endothelial cell
Human	Fetal_spinal_cord	human_Fetal_spinal_cord5916_data	Fetal enterocyte
Human	Placenta	human_Placenta9595_data	Fibroblast
Human	Placenta	human_Placenta9595_data	B cell (Plasmocyte)
Human	Placenta	human_Placenta9595_data	T cell
Human	Placenta	human_Placenta9595_data	Epithelial cell
Human	Placenta	human_Placenta9595_data	Stromal cell
Human	Placenta	human_Placenta9595_data	CB CD34+
Human	Placenta	human_Placenta9595_data	Fetal stromal cell
Human	Placenta	human_Placenta9595_data	Fetal neuron
Human	Placenta	human_Placenta9595_data	Fetal fibroblast
Human	Placenta	human_Placenta9595_data	Smooth muscle cell
Human	Placenta	human_Placenta9595_data	Fetal skeletal muscle cell
Human	Placenta	human_Placenta9595_data	Endothelial cell (endothelial to mesenchymal transition)
Human	Placenta	human_Placenta9595_data	Macrophage
Human	Placenta	human_Placenta9595_data	Neutrophil
Human	Placenta	human_Placenta9595_data	M2 Macrophage
Human	Placenta	human_Placenta9595_data	Dendritic cell
Human	Placenta	human_Placenta9595_data	B cell
Human	Placenta	human_Placenta9595_data	Erythroid cell
Human	Placenta	human_Placenta9595_data	Erythroid progenitor cell (RP high)
Human	Placenta	human_Placenta9595_data	hESC
Human	Placenta	human_Placenta9595_data	Stratified epithelial cell
Human	Placenta	human_Placenta9595_data	Fetal epithelial progenitor
Human	Placenta	human_Placenta9595_data	Monocyte
Human	Placenta	human_Placenta9595_data	Antigen presenting cell (RPS high)
Human	Placenta	human_Placenta9595_data	Fetal mesenchymal progenitor
Human	Placenta	human_Placenta9595_data	Intermediated cell
Human	Placenta	human_Placenta9595_data	Epithelial cell (intermediated)
Human	Placenta	human_Placenta9595_data	Basal cell
Human	Placenta	human_Placenta9595_data	Myeloid cell
Human	Placenta	human_Placenta9595_data	Endothelial cell (APC)
Human	Placenta	human_Placenta9595_data	Endothelial cell
Human	Lung	human_Lung9603_data	M2 Macrophage
Human	Lung	human_Lung9603_data	AT2 cell
Human	Lung	human_Lung9603_data	Dendritic cell
Human	Lung	human_Lung9603_data	T cell
Human	Lung	human_Lung9603_data	Monocyte
Human	Lung	human_Lung9603_data	Endothelial cell
Human	Lung	human_Lung9603_data	B cell
Human	Lung	human_Lung9603_data	Mast cell
Human	Lung	human_Lung9603_data	Endothelial cell (endothelial to mesenchymal transition)
Human	Lung	human_Lung9603_data	Myeloid cell
Human	Lung	human_Lung9603_data	Macrophage
Human	Lung	human_Lung9603_data	Endothelial cell (APC)
Human	Lung	human_Lung9603_data	Basal cell
Human	Lung	human_Lung9603_data	Sinusoidal endothelial cell
Human	Lung	human_Lung9603_data	B cell (Plasmocyte)
Human	Lung	human_Lung9603_data	Smooth muscle cell
Human	Lung	human_Lung9603_data	Stratified epithelial cell
Human	Lung	human_Lung9603_data	Fetal mesenchymal progenitor
Human	Lung	human_Lung9603_data	Stromal cell
Human	Lung	human_Lung9603_data	Fibroblast
Human	Lung	human_Lung9603_data	Epithelial cell (intermediated)
Human	Lung	human_Lung9603_data	Fetal epithelial progenitor
Human	Lung	human_Lung9603_data	Enterocyte progenitor
Human	Lung	human_Lung9603_data	Gastric endocrine cell
Human	Lung	human_Lung9603_data	Fasciculata cell
Human	Peripheral_blood	human_Peripheral_blood7160_data	Monocyte
Human	Peripheral_blood	human_Peripheral_blood7160_data	Antigen presenting cell (RPS high)
Human	Peripheral_blood	human_Peripheral_blood7160_data	Sinusoidal endothelial cell
Human	Peripheral_blood	human_Peripheral_blood7160_data	T cell
Human	Peripheral_blood	human_Peripheral_blood7160_data	Neutrophil (RPS high)
Human	Peripheral_blood	human_Peripheral_blood7160_data	B cell
Human	Peripheral_blood	human_Peripheral_blood7160_data	Dendritic cell
Human	Peripheral_blood	human_Peripheral_blood7160_data	CB CD34+
Human	Peripheral_blood	human_Peripheral_blood7160_data	Erythroid progenitor cell (RP high)
Human	Peripheral_blood	human_Peripheral_blood7160_data	Neutrophil
Human	Peripheral_blood	human_Peripheral_blood7160_data	B cell (Plasmocyte)
Human	Spleen	human_Spleen15806_data	B cell (Plasmocyte)
Human	Spleen	human_Spleen15806_data	CB CD34+
Human	Spleen	human_Spleen15806_data	B cell
Human	Spleen	human_Spleen15806_data	Neutrophil
Human	Spleen	human_Spleen15806_data	Monocyte
Human	Spleen	human_Spleen15806_data	Macrophage
Human	Spleen	human_Spleen15806_data	Proliferating T cell
Human	Spleen	human_Spleen15806_data	Smooth muscle cell
Human	Spleen	human_Spleen15806_data	Mast cell
Human	Spleen	human_Spleen15806_data	T cell
Human	Spleen	human_Spleen15806_data	Erythroid progenitor cell (RP high)
Human	Spleen	human_Spleen15806_data	Dendritic cell
Human	Spleen	human_Spleen15806_data	Endothelial cell (APC)
Human	Spleen	human_Spleen15806_data	Erythroid cell
Human	Spleen	human_Spleen15806_data	Endothelial cell
Human	Spleen	human_Spleen15806_data	Fibroblast
Human	Spleen	human_Spleen15806_data	Fetal epithelial progenitor
Human	Spleen	human_Spleen15806_data	Stromal cell
Human	Spleen	human_Spleen15806_data	Sinusoidal endothelial cell
Human	Spleen	human_Spleen15806_data	Neutrophil (RPS high)
Human	Spleen	human_Spleen15806_data	Antigen presenting cell (RPS high)
Human	Stomach	human_Stomach8005_data	Gastric chief cell
Human	Stomach	human_Stomach8005_data	Goblet cell
Human	Stomach	human_Stomach8005_data	Fetal endocrine cell
Human	Stomach	human_Stomach8005_data	T cell
Human	Stomach	human_Stomach8005_data	Neutrophil (RPS high)
Human	Stomach	human_Stomach8005_data	B cell
Human	Stomach	human_Stomach8005_data	Mast cell
Human	Stomach	human_Stomach8005_data	Enterocyte progenitor
Human	Stomach	human_Stomach8005_data	Fetal enterocyte
Human	Stomach	human_Stomach8005_data	B cell (Plasmocyte)
Human	Stomach	human_Stomach8005_data	Dendritic cell
Human	Stomach	human_Stomach8005_data	Macrophage
Human	Stomach	human_Stomach8005_data	Monocyte
Human	Stomach	human_Stomach8005_data	Endothelial cell (APC)
Human	Stomach	human_Stomach8005_data	Fetal fibroblast
Human	Stomach	human_Stomach8005_data	Fetal stromal cell
Human	Stomach	human_Stomach8005_data	Smooth muscle cell
Human	Stomach	human_Stomach8005_data	Endothelial cell (endothelial to mesenchymal transition)
Human	Stomach	human_Stomach8005_data	Stromal cell
Human	Stomach	human_Stomach8005_data	Epithelial cell (intermediated)
Human	Stomach	human_Stomach8005_data	Fibroblast
Human	Stomach	human_Stomach8005_data	Endothelial cell
Human	Stomach	human_Stomach8005_data	Gastric endocrine cell
Human	Temporal_lobe	human_Temporal_lobe9544_data	Oligodendrocyte
Human	Temporal_lobe	human_Temporal_lobe9544_data	Macrophage
Human	Temporal_lobe	human_Temporal_lobe9544_data	Astrocyte
Human	Temporal_lobe	human_Temporal_lobe9544_data	Smooth muscle cell
Human	Temporal_lobe	human_Temporal_lobe9544_data	Fetal Neuron
Human	Temporal_lobe	human_Temporal_lobe9544_data	Fetal neuron
Human	Temporal_lobe	human_Temporal_lobe9544_data	B cell
Human	Temporal_lobe	human_Temporal_lobe9544_data	T cell
Human	Temporal_lobe	human_Temporal_lobe9544_data	Sinusoidal endothelial cell
Human	Temporal_lobe	human_Temporal_lobe9544_data	Antigen presenting cell (RPS high)
Human	Temporal_lobe	human_Temporal_lobe9544_data	Dendritic cell
Human	Temporal_lobe	human_Temporal_lobe9544_data	Neutrophil
Human	Temporal_lobe	human_Temporal_lobe9544_data	Endothelial cell (APC)
Human	Temporal_lobe	human_Temporal_lobe9544_data	Fetal mesenchymal progenitor
Human	Temporal_lobe	human_Temporal_lobe9544_data	Stromal cell
Human	Temporal_lobe	human_Temporal_lobe9544_data	Fibroblast
Human	Temporal_lobe	human_Temporal_lobe9544_data	Monocyte
Human	Transverse_colon	human_Transverse_colon11229_data	B cell (Plasmocyte)
Human	Transverse_colon	human_Transverse_colon11229_data	Epithelial cell
Human	Transverse_colon	human_Transverse_colon11229_data	Enterocyte progenitor
Human	Transverse_colon	human_Transverse_colon11229_data	Enterocyte
Human	Transverse_colon	human_Transverse_colon11229_data	B cell
Human	Transverse_colon	human_Transverse_colon11229_data	Fetal enterocyte
Human	Transverse_colon	human_Transverse_colon11229_data	Fetal epithelial progenitor
Human	Transverse_colon	human_Transverse_colon11229_data	Macrophage
Human	Transverse_colon	human_Transverse_colon11229_data	Dendritic cell
Human	Transverse_colon	human_Transverse_colon11229_data	Monocyte
Human	Transverse_colon	human_Transverse_colon11229_data	M2 Macrophage
Human	Transverse_colon	human_Transverse_colon11229_data	T cell
Human	Transverse_colon	human_Transverse_colon11229_data	Mast cell
Human	Transverse_colon	human_Transverse_colon11229_data	Myeloid cell
Human	Transverse_colon	human_Transverse_colon11229_data	Stromal cell
Human	Transverse_colon	human_Transverse_colon11229_data	Smooth muscle cell
Human	Transverse_colon	human_Transverse_colon11229_data	Fibroblast
Human	Transverse_colon	human_Transverse_colon11229_data	Endothelial cell (endothelial to mesenchymal transition)
Human	Transverse_colon	human_Transverse_colon11229_data	Fetal stromal cell
Human	Transverse_colon	human_Transverse_colon11229_data	Fetal neuron
Human	Transverse_colon	human_Transverse_colon11229_data	Endothelial cell (APC)
Human	Transverse_colon	human_Transverse_colon11229_data	Fetal Neuron
Human	Transverse_colon	human_Transverse_colon11229_data	Endothelial cell
Human	Cord_blood	human_Cord_blood4444_data	Neutrophil
Human	Cord_blood	human_Cord_blood4444_data	Monocyte
Human	Cord_blood	human_Cord_blood4444_data	Erythroid progenitor cell (RP high)
Human	Cord_blood	human_Cord_blood4444_data	CB CD34+
Human	Cord_blood	human_Cord_blood4444_data	Dendritic cell
Human	Cord_blood	human_Cord_blood4444_data	Antigen presenting cell (RPS high)
Human	Cord_blood	human_Cord_blood4444_data	Neutrophil (RPS high)
Human	Cord_blood	human_Cord_blood4444_data	Erythroid cell
Human	Cord_blood	human_Cord_blood4444_data	T cell
Human	Cord_blood	human_Cord_blood4444_data	B cell
Human	Cord_blood	human_Cord_blood4444_data	Macrophage
Human	Cord_blood	human_Cord_blood4444_data	Sinusoidal endothelial cell
Human	Cord_blood	human_Cord_blood4444_data	Fetal epithelial progenitor
Human	Cord_blood	human_Cord_blood4444_data	Proliferating T cell
Human	Cord_blood	human_Cord_blood11297_data	Neutrophil (RPS high)
Human	Cord_blood	human_Cord_blood11297_data	CB CD34+
Human	Cord_blood	human_Cord_blood11297_data	Erythroid progenitor cell (RP high)
Human	Cord_blood	human_Cord_blood11297_data	T cell
Human	Cord_blood	human_Cord_blood11297_data	Monocyte
Human	Cord_blood	human_Cord_blood11297_data	Fetal chondrocyte
Human	Cord_blood	human_Cord_blood11297_data	B cell
Human	Cord_blood	human_Cord_blood11297_data	Fetal epithelial progenitor
Human	Cord_blood	human_Cord_blood11297_data	Dendritic cell
Human	Cord_blood	human_Cord_blood11297_data	Antigen presenting cell (RPS high)
Human	Cord_blood	human_Cord_blood11297_data	Macrophage
Human	Cord_blood	human_Cord_blood11297_data	Sinusoidal endothelial cell
Human	Cord_blood	human_Cord_blood11297_data	Neutrophil
Human	Cord_blood	human_Cord_blood11297_data	M2 Macrophage
Human	Cord_blood	human_Cord_blood11297_data	Primordial germ cell
Human	Cord_blood	human_Cord_blood11297_data	Proliferating T cell
Human	Cord_blood	human_Cord_blood11297_data	Mast cell

## Sheet: mouse train data
Tissue	Cell number	Gene number	Cell type number
Bladder	2746	19123	13
Bone_marrow	13019	18665	9
Brain	3285	18559	10
Embryonic_mesenchyme	2771	18602	15
Fetal_intestine	6076	18863	11
Fetal_liver	2699	15635	9
Fetal_lung	6453	17984	6
Kidney	4682	18328	20
Liver	4424	18075	14
Liver	261	15914	11
Lung	1414	18149	23
Mammary_gland	3510	18300	11
Mammary_gland	1311	17234	11
Mammary_gland	4909	19634	14
Mammary_gland	2081	17001	10
Muscle	1102	16422	11
Neonatal_calvaria	3617	18542	11
Neonatal_heart	3948	18198	13
Neonatal_muscle	829	16713	18
Neonatal_pancreas	4571	18196	15
Neonatal_rib	1217	17376	13
Ovary	2432	18702	10
Pancreas	3610	18709	15
Peripheral_blood	283	13466	5
Peripheral_blood	2466	15444	9
Peripheral_blood	3201	15584	8
Peripheral_blood	135	14038	4
Placenta	2473	18443	23
Small_intestine	3438	18709	12
Small_intestine	1575	16945	10
Spleen	1970	16333	10
Stomach	2389	17630	12
Testis	2216	21935	10
Uterus	2035	18301	11

## Sheet: mouse train data cell type
Species	Tissue	Data	Cell type
Mouse	Bladder	mouse_Bladder2746_data	Stromal cell
Mouse	Bladder	mouse_Bladder2746_data	Vascular smooth muscle progenitor cell
Mouse	Bladder	mouse_Bladder2746_data	Vascular endothelial cell
Mouse	Bladder	mouse_Bladder2746_data	Urothelium
Mouse	Bladder	mouse_Bladder2746_data	Smooth muscle cell
Mouse	Bladder	mouse_Bladder2746_data	Mesenchymal stromal cell
Mouse	Bladder	mouse_Bladder2746_data	Basal epithelial cell
Mouse	Bladder	mouse_Bladder2746_data	Epithelial cell
Mouse	Bladder	mouse_Bladder2746_data	Dendritic cell
Mouse	Bladder	mouse_Bladder2746_data	Endothelial cell
Mouse	Bladder	mouse_Bladder2746_data	Umbrella cell
Mouse	Bladder	mouse_Bladder2746_data	Macrophage
Mouse	Bladder	mouse_Bladder2746_data	Natural killer cell
Mouse	Bone_marrow	mouse_Bone_marrow13019_data	Neutrophil
Mouse	Bone_marrow	mouse_Bone_marrow13019_data	Monocyte progenitor cell
Mouse	Bone_marrow	mouse_Bone_marrow13019_data	Erythrocyte progenitor cell
Mouse	Bone_marrow	mouse_Bone_marrow13019_data	Multipotent progenitor cell
Mouse	Bone_marrow	mouse_Bone_marrow13019_data	B cell
Mouse	Bone_marrow	mouse_Bone_marrow13019_data	Megakaryocyte progenitor cell
Mouse	Bone_marrow	mouse_Bone_marrow13019_data	Macrophage
Mouse	Bone_marrow	mouse_Bone_marrow13019_data	Basophil
Mouse	Bone_marrow	mouse_Bone_marrow13019_data	Eosinophil progenitor cell
Mouse	Brain	mouse_Brain3285_data	Myelinating oligodendrocyte
Mouse	Brain	mouse_Brain3285_data	Astrocyte
Mouse	Brain	mouse_Brain3285_data	Hypothalamic ependymal cell
Mouse	Brain	mouse_Brain3285_data	Microglia
Mouse	Brain	mouse_Brain3285_data	Astroglial cell
Mouse	Brain	mouse_Brain3285_data	Neuron
Mouse	Brain	mouse_Brain3285_data	Oligodendrocyte precursor cell
Mouse	Brain	mouse_Brain3285_data	Macrophage
Mouse	Brain	mouse_Brain3285_data	Pan-GABAergic
Mouse	Brain	mouse_Brain3285_data	Schwann cell
Mouse	Embryonic_mesenchyme	mouse_Embryonic_mesenchyme2771_data	Muscle cell
Mouse	Embryonic_mesenchyme	mouse_Embryonic_mesenchyme2771_data	Stromal cell
Mouse	Embryonic_mesenchyme	mouse_Embryonic_mesenchyme2771_data	Macrophage
Mouse	Embryonic_mesenchyme	mouse_Embryonic_mesenchyme2771_data	Endothelial cell
Mouse	Embryonic_mesenchyme	mouse_Embryonic_mesenchyme2771_data	Erythroblast
Mouse	Embryonic_mesenchyme	mouse_Embryonic_mesenchyme2771_data	Skeletal muscle cell
Mouse	Embryonic_mesenchyme	mouse_Embryonic_mesenchyme2771_data	Dendritic cell
Mouse	Embryonic_mesenchyme	mouse_Embryonic_mesenchyme2771_data	Neuron
Mouse	Embryonic_mesenchyme	mouse_Embryonic_mesenchyme2771_data	Ganglion cell
Mouse	Embryonic_mesenchyme	mouse_Embryonic_mesenchyme2771_data	Erythroid cell
Mouse	Embryonic_mesenchyme	mouse_Embryonic_mesenchyme2771_data	Neuronal progenitor cell
Mouse	Embryonic_mesenchyme	mouse_Embryonic_mesenchyme2771_data	Progenitor cell
Mouse	Embryonic_mesenchyme	mouse_Embryonic_mesenchyme2771_data	Reproductive tissues
Mouse	Embryonic_mesenchyme	mouse_Embryonic_mesenchyme2771_data	Lymphoid progenitor cell
Mouse	Embryonic_mesenchyme	mouse_Embryonic_mesenchyme2771_data	Neutrophil
Mouse	Fetal_brain	mouse_Fetal_brain4369_data	Neuron
Mouse	Fetal_brain	mouse_Fetal_brain4369_data	Pyramidal neuron
Mouse	Fetal_brain	mouse_Fetal_brain4369_data	Radial glia
Mouse	Fetal_brain	mouse_Fetal_brain4369_data	Schwann cell
Mouse	Fetal_brain	mouse_Fetal_brain4369_data	Erythroblast
Mouse	Fetal_brain	mouse_Fetal_brain4369_data	Macrophage
Mouse	Fetal_brain	mouse_Fetal_brain4369_data	Dopaminergic neuron
Mouse	Fetal_brain	mouse_Fetal_brain4369_data	Microglia
Mouse	Fetal_brain	mouse_Fetal_brain4369_data	Granule neuron
Mouse	Fetal_brain	mouse_Fetal_brain4369_data	Stromal cell
Mouse	Fetal_brain	mouse_Fetal_brain4369_data	Erythrocyte
Mouse	Fetal_brain	mouse_Fetal_brain4369_data	Neural progenitor cell
Mouse	Fetal_brain	mouse_Fetal_brain4369_data	Postmitotic neuron
Mouse	Fetal_brain	mouse_Fetal_brain4369_data	Purkinje cell
Mouse	Fetal_brain	mouse_Fetal_brain4369_data	Hippocampus neuron
Mouse	Fetal_brain	mouse_Fetal_brain4369_data	Ependymal cell
Mouse	Fetal_intestine	mouse_Fetal_intestine6076_data	Epithelial cell
Mouse	Fetal_intestine	mouse_Fetal_intestine6076_data	Neuron
Mouse	Fetal_intestine	mouse_Fetal_intestine6076_data	Enteric muscle cell
Mouse	Fetal_intestine	mouse_Fetal_intestine6076_data	Stromal cell
Mouse	Fetal_intestine	mouse_Fetal_intestine6076_data	Macrophage
Mouse	Fetal_intestine	mouse_Fetal_intestine6076_data	Enterocyte progenitor cell
Mouse	Fetal_intestine	mouse_Fetal_intestine6076_data	Acinar cell
Mouse	Fetal_intestine	mouse_Fetal_intestine6076_data	Erythroblast
Mouse	Fetal_intestine	mouse_Fetal_intestine6076_data	Enteroendocrine
Mouse	Fetal_intestine	mouse_Fetal_intestine6076_data	T cell
Mouse	Fetal_intestine	mouse_Fetal_intestine6076_data	Endothelial cell
Mouse	Fetal_liver	mouse_Fetal_liver2699_data	Erythroblast
Mouse	Fetal_liver	mouse_Fetal_liver2699_data	Stem and progenitor cell
Mouse	Fetal_liver	mouse_Fetal_liver2699_data	Dendritic cell
Mouse	Fetal_liver	mouse_Fetal_liver2699_data	Mast cell
Mouse	Fetal_liver	mouse_Fetal_liver2699_data	Neutrophil
Mouse	Fetal_liver	mouse_Fetal_liver2699_data	Macrophage
Mouse	Fetal_liver	mouse_Fetal_liver2699_data	Hepatocyte
Mouse	Fetal_liver	mouse_Fetal_liver2699_data	Megakaryocyte
Mouse	Fetal_liver	mouse_Fetal_liver2699_data	B cell
Mouse	Fetal_lung	mouse_Fetal_lung6453_data	Stromal cell
Mouse	Fetal_lung	mouse_Fetal_lung6453_data	Erythroblast
Mouse	Fetal_lung	mouse_Fetal_lung6453_data	Neutrophil
Mouse	Fetal_lung	mouse_Fetal_lung6453_data	Smooth muscle cell
Mouse	Fetal_lung	mouse_Fetal_lung6453_data	Macrophage
Mouse	Fetal_lung	mouse_Fetal_lung6453_data	Epithelial cell
Mouse	Kidney	mouse_Kidney4682_data	Distal convoluted tubule
Mouse	Kidney	mouse_Kidney4682_data	Distal collecting duct principal cell
Mouse	Kidney	mouse_Kidney4682_data	T cell
Mouse	Kidney	mouse_Kidney4682_data	Proximal tubule brush border cell
Mouse	Kidney	mouse_Kidney4682_data	Proximal tubule cell
Mouse	Kidney	mouse_Kidney4682_data	Intercalated cell
Mouse	Kidney	mouse_Kidney4682_data	Thick ascending limb of the loop of Henle
Mouse	Kidney	mouse_Kidney4682_data	Macrophage
Mouse	Kidney	mouse_Kidney4682_data	Stromal cell
Mouse	Kidney	mouse_Kidney4682_data	S1 proximal tubule cell
Mouse	Kidney	mouse_Kidney4682_data	Endothelial cell
Mouse	Kidney	mouse_Kidney4682_data	Dendritic cell
Mouse	Kidney	mouse_Kidney4682_data	Fenestrated endothelial cell
Mouse	Kidney	mouse_Kidney4682_data	Ureteric epithelium
Mouse	Kidney	mouse_Kidney4682_data	Epithelial cell
Mouse	Kidney	mouse_Kidney4682_data	Neutrophil progenitor cell
Mouse	Kidney	mouse_Kidney4682_data	B cell
Mouse	Kidney	mouse_Kidney4682_data	Metanephric mesenchyme
Mouse	Kidney	mouse_Kidney4682_data	Adipocyte
Mouse	Kidney	mouse_Kidney4682_data	Glomerular epithelial cell
Mouse	Liver	mouse_Liver4424_data	Erythroblast
Mouse	Liver	mouse_Liver4424_data	Endothelial cell
Mouse	Liver	mouse_Liver4424_data	Granulocyte
Mouse	Liver	mouse_Liver4424_data	Kuppfer cell
Mouse	Liver	mouse_Liver4424_data	T cell
Mouse	Liver	mouse_Liver4424_data	Dendritic cell
Mouse	Liver	mouse_Liver4424_data	Pericentral hepatocyte
Mouse	Liver	mouse_Liver4424_data	B cell
Mouse	Liver	mouse_Liver4424_data	Hepatocyte
Mouse	Liver	mouse_Liver4424_data	Stromal cell
Mouse	Liver	mouse_Liver4424_data	Macrophage
Mouse	Liver	mouse_Liver4424_data	Periportal hepatocyte
Mouse	Liver	mouse_Liver4424_data	Epithelial cell
Mouse	Liver	mouse_Liver4424_data	Neutrophil
Mouse	Liver	mouse_Liver261_data	Epithelial cell
Mouse	Liver	mouse_Liver261_data	Periportal hepatocyte
Mouse	Liver	mouse_Liver261_data	Hepatocyte
Mouse	Liver	mouse_Liver261_data	Kuppfer cell
Mouse	Liver	mouse_Liver261_data	Dendritic cell
Mouse	Liver	mouse_Liver261_data	Stromal cell
Mouse	Liver	mouse_Liver261_data	T cell
Mouse	Liver	mouse_Liver261_data	B cell
Mouse	Liver	mouse_Liver261_data	Pericentral hepatocyte
Mouse	Liver	mouse_Liver261_data	Erythroblast
Mouse	Liver	mouse_Liver261_data	Macrophage
Mouse	Lung	mouse_Lung1414_data	Alveolar macrophage
Mouse	Lung	mouse_Lung1414_data	AT2 cell
Mouse	Lung	mouse_Lung1414_data	Endothelial cell
Mouse	Lung	mouse_Lung1414_data	Interstitial macrophage
Mouse	Lung	mouse_Lung1414_data	Plasmacytoid dendritic cell
Mouse	Lung	mouse_Lung1414_data	Conventional dendritic cell
Mouse	Lung	mouse_Lung1414_data	Nuocyte
Mouse	Lung	mouse_Lung1414_data	Stromal cell
Mouse	Lung	mouse_Lung1414_data	Natural killer cell
Mouse	Lung	mouse_Lung1414_data	B cell
Mouse	Lung	mouse_Lung1414_data	T cell
Mouse	Lung	mouse_Lung1414_data	Dendritic cell
Mouse	Lung	mouse_Lung1414_data	Ciliated cell
Mouse	Lung	mouse_Lung1414_data	Clara cell
Mouse	Lung	mouse_Lung1414_data	Dividing cell
Mouse	Lung	mouse_Lung1414_data	AT1 cell
Mouse	Lung	mouse_Lung1414_data	Monocyte progenitor cell
Mouse	Lung	mouse_Lung1414_data	Ig<U+2212>producing B cell
Mouse	Lung	mouse_Lung1414_data	Eosinophil granulocyte
Mouse	Lung	mouse_Lung1414_data	Dividing dendritic cell
Mouse	Lung	mouse_Lung1414_data	Basophil
Mouse	Lung	mouse_Lung1414_data	Neutrophil granulocyte
Mouse	Lung	mouse_Lung1414_data	Dividing T cell
Mouse	Mammary_gland	mouse_Mammary_gland3510_data	Luminal cell
Mouse	Mammary_gland	mouse_Mammary_gland3510_data	Stromal cell
Mouse	Mammary_gland	mouse_Mammary_gland3510_data	Muscle cell
Mouse	Mammary_gland	mouse_Mammary_gland3510_data	Secretory alveoli cell
Mouse	Mammary_gland	mouse_Mammary_gland3510_data	Macrophage
Mouse	Mammary_gland	mouse_Mammary_gland3510_data	Dendritic cell
Mouse	Mammary_gland	mouse_Mammary_gland3510_data	B cell
Mouse	Mammary_gland	mouse_Mammary_gland3510_data	Mast cell
Mouse	Mammary_gland	mouse_Mammary_gland3510_data	T cell
Mouse	Mammary_gland	mouse_Mammary_gland3510_data	Natural killer cell
Mouse	Mammary_gland	mouse_Mammary_gland3510_data	Endothelial cell
Mouse	Mammary_gland	mouse_Mammary_gland1311_data	Macrophage
Mouse	Mammary_gland	mouse_Mammary_gland1311_data	Secretory alveoli cell
Mouse	Mammary_gland	mouse_Mammary_gland1311_data	Dendritic cell
Mouse	Mammary_gland	mouse_Mammary_gland1311_data	Luminal cell
Mouse	Mammary_gland	mouse_Mammary_gland1311_data	Muscle cell
Mouse	Mammary_gland	mouse_Mammary_gland1311_data	Endothelial cell
Mouse	Mammary_gland	mouse_Mammary_gland1311_data	Natural killer cell
Mouse	Mammary_gland	mouse_Mammary_gland1311_data	Stromal cell
Mouse	Mammary_gland	mouse_Mammary_gland1311_data	T cell
Mouse	Mammary_gland	mouse_Mammary_gland1311_data	B cell
Mouse	Mammary_gland	mouse_Mammary_gland1311_data	Mast cell
Mouse	Mammary_gland	mouse_Mammary_gland6905_data	Secretory alveoli cell
Mouse	Mammary_gland	mouse_Mammary_gland6905_data	Adipocyte
Mouse	Mammary_gland	mouse_Mammary_gland6905_data	B cell
Mouse	Mammary_gland	mouse_Mammary_gland6905_data	T cell
Mouse	Mammary_gland	mouse_Mammary_gland6905_data	Macrophage
Mouse	Mammary_gland	mouse_Mammary_gland6905_data	Muscle cell
Mouse	Mammary_gland	mouse_Mammary_gland6905_data	Dendritic cell
Mouse	Mammary_gland	mouse_Mammary_gland6905_data	Natural killer cell
Mouse	Mammary_gland	mouse_Mammary_gland6905_data	Stromal cell
Mouse	Mammary_gland	mouse_Mammary_gland4909_data	Myeloid leukocyte
Mouse	Mammary_gland	mouse_Mammary_gland4909_data	Dendritic cell
Mouse	Mammary_gland	mouse_Mammary_gland4909_data	Ductal luminal cell
Mouse	Mammary_gland	mouse_Mammary_gland4909_data	T cell
Mouse	Mammary_gland	mouse_Mammary_gland4909_data	Natural killer cell
Mouse	Mammary_gland	mouse_Mammary_gland4909_data	Secretory alveoli cell
Mouse	Mammary_gland	mouse_Mammary_gland4909_data	Stromal cell
Mouse	Mammary_gland	mouse_Mammary_gland4909_data	B cell
Mouse	Mammary_gland	mouse_Mammary_gland4909_data	Endothelial cell
Mouse	Mammary_gland	mouse_Mammary_gland4909_data	Macrophage
Mouse	Mammary_gland	mouse_Mammary_gland4909_data	Luminal cell
Mouse	Mammary_gland	mouse_Mammary_gland4909_data	Mast cell
Mouse	Mammary_gland	mouse_Mammary_gland4909_data	Myoepithelial cell
Mouse	Mammary_gland	mouse_Mammary_gland4909_data	Neuron
Mouse	Mammary_gland	mouse_Mammary_gland2081_data	T cell
Mouse	Mammary_gland	mouse_Mammary_gland2081_data	B cell
Mouse	Mammary_gland	mouse_Mammary_gland2081_data	Stromal cell
Mouse	Mammary_gland	mouse_Mammary_gland2081_data	Natural killer cell
Mouse	Mammary_gland	mouse_Mammary_gland2081_data	Dividing cell
Mouse	Mammary_gland	mouse_Mammary_gland2081_data	Stem and progenitor cell
Mouse	Mammary_gland	mouse_Mammary_gland2081_data	Macrophage
Mouse	Mammary_gland	mouse_Mammary_gland2081_data	Dendritic cell
Mouse	Mammary_gland	mouse_Mammary_gland2081_data	Luminal progenitor cell
Mouse	Mammary_gland	mouse_Mammary_gland2081_data	Luminal cell
Mouse	Muscle	mouse_Muscle1102_data	Neutrophil
Mouse	Muscle	mouse_Muscle1102_data	Erythroblast
Mouse	Muscle	mouse_Muscle1102_data	Granulocyte monocyte progenitor cell
Mouse	Muscle	mouse_Muscle1102_data	Muscle progenitor cell
Mouse	Muscle	mouse_Muscle1102_data	B cell
Mouse	Muscle	mouse_Muscle1102_data	T cell
Mouse	Muscle	mouse_Muscle1102_data	Dendritic cell
Mouse	Muscle	mouse_Muscle1102_data	Macrophage
Mouse	Muscle	mouse_Muscle1102_data	Stromal cell
Mouse	Muscle	mouse_Muscle1102_data	Endothelial cell
Mouse	Muscle	mouse_Muscle1102_data	Muscle cell
Mouse	Neonatal_calvaria	mouse_Neonatal_calvaria3617_data	Muscle cell
Mouse	Neonatal_calvaria	mouse_Neonatal_calvaria3617_data	Preosteoblast/Osteoblast/Bone cell/Cartilage cell
Mouse	Neonatal_calvaria	mouse_Neonatal_calvaria3617_data	Dividng cell
Mouse	Neonatal_calvaria	mouse_Neonatal_calvaria3617_data	Osteoblast
Mouse	Neonatal_calvaria	mouse_Neonatal_calvaria3617_data	Neuron
Mouse	Neonatal_calvaria	mouse_Neonatal_calvaria3617_data	Endothelial cell
Mouse	Neonatal_calvaria	mouse_Neonatal_calvaria3617_data	Stromal cell
Mouse	Neonatal_calvaria	mouse_Neonatal_calvaria3617_data	Mast cell
Mouse	Neonatal_calvaria	mouse_Neonatal_calvaria3617_data	Erythroblast
Mouse	Neonatal_calvaria	mouse_Neonatal_calvaria3617_data	Granulocyte monocyte progenitor cell
Mouse	Neonatal_calvaria	mouse_Neonatal_calvaria3617_data	Neutrophil
Mouse	Neonatal_heart	mouse_Neonatal_heart3948_data	Ventricle cardiomyocyte
Mouse	Neonatal_heart	mouse_Neonatal_heart3948_data	Stromal cell
Mouse	Neonatal_heart	mouse_Neonatal_heart3948_data	Left ventricle cardiomyocyte
Mouse	Neonatal_heart	mouse_Neonatal_heart3948_data	Endothelial cell
Mouse	Neonatal_heart	mouse_Neonatal_heart3948_data	Atrial cardiomyocyte
Mouse	Neonatal_heart	mouse_Neonatal_heart3948_data	Vascular endothelial cell
Mouse	Neonatal_heart	mouse_Neonatal_heart3948_data	Smooth muscle cell
Mouse	Neonatal_heart	mouse_Neonatal_heart3948_data	Dividing cell
Mouse	Neonatal_heart	mouse_Neonatal_heart3948_data	Cardiac muscle cell
Mouse	Neonatal_heart	mouse_Neonatal_heart3948_data	Neutrophil
Mouse	Neonatal_heart	mouse_Neonatal_heart3948_data	Macrophage
Mouse	Neonatal_heart	mouse_Neonatal_heart3948_data	Dendritic cell
Mouse	Neonatal_heart	mouse_Neonatal_heart3948_data	Epithelial cell
Mouse	Neonatal_muscle	mouse_Neonatal_muscle829_data	Neutrophil
Mouse	Neonatal_muscle	mouse_Neonatal_muscle829_data	Chondrocyte
Mouse	Neonatal_muscle	mouse_Neonatal_muscle829_data	Macrophage
Mouse	Neonatal_muscle	mouse_Neonatal_muscle829_data	Mesenchymal cell
Mouse	Neonatal_muscle	mouse_Neonatal_muscle829_data	Skeletal muscle cell
Mouse	Neonatal_muscle	mouse_Neonatal_muscle829_data	Mast cell
Mouse	Neonatal_muscle	mouse_Neonatal_muscle829_data	B cell
Mouse	Neonatal_muscle	mouse_Neonatal_muscle829_data	Erythroblast
Mouse	Neonatal_muscle	mouse_Neonatal_muscle829_data	Muscle cell
Mouse	Neonatal_muscle	mouse_Neonatal_muscle829_data	Stromal cell
Mouse	Neonatal_muscle	mouse_Neonatal_muscle829_data	Neuron
Mouse	Neonatal_muscle	mouse_Neonatal_muscle829_data	Adipocyte
Mouse	Neonatal_muscle	mouse_Neonatal_muscle829_data	Epithelial cell
Mouse	Neonatal_muscle	mouse_Neonatal_muscle829_data	T cell
Mouse	Neonatal_muscle	mouse_Neonatal_muscle829_data	Tendon stem/progenitor cell
Mouse	Neonatal_muscle	mouse_Neonatal_muscle829_data	Endothelial cell
Mouse	Neonatal_muscle	mouse_Neonatal_muscle829_data	Smooth muscle cell
Mouse	Neonatal_muscle	mouse_Neonatal_muscle829_data	Glial cell
Mouse	Neonatal_pancreas	mouse_Neonatal_pancreas4571_data	Acinar cell
Mouse	Neonatal_pancreas	mouse_Neonatal_pancreas4571_data	Epithelial cell
Mouse	Neonatal_pancreas	mouse_Neonatal_pancreas4571_data	Neutrophil
Mouse	Neonatal_pancreas	mouse_Neonatal_pancreas4571_data	Neutrophil progenitor cell
Mouse	Neonatal_pancreas	mouse_Neonatal_pancreas4571_data	Monocyte
Mouse	Neonatal_pancreas	mouse_Neonatal_pancreas4571_data	Dendritic cell
Mouse	Neonatal_pancreas	mouse_Neonatal_pancreas4571_data	Macrophage
Mouse	Neonatal_pancreas	mouse_Neonatal_pancreas4571_data	Erythroblast
Mouse	Neonatal_pancreas	mouse_Neonatal_pancreas4571_data	B cell
Mouse	Neonatal_pancreas	mouse_Neonatal_pancreas4571_data	Ductal cell
Mouse	Neonatal_pancreas	mouse_Neonatal_pancreas4571_data	Mast cell
Mouse	Neonatal_pancreas	mouse_Neonatal_pancreas4571_data	Lymphatic vessel endothelial cell
Mouse	Neonatal_pancreas	mouse_Neonatal_pancreas4571_data	Natural killer T cell
Mouse	Neonatal_pancreas	mouse_Neonatal_pancreas4571_data	Stromal cell
Mouse	Neonatal_pancreas	mouse_Neonatal_pancreas4571_data	Urothelium
Mouse	Neonatal_rib	mouse_Neonatal_rib1217_data	Cartilage cell
Mouse	Neonatal_rib	mouse_Neonatal_rib1217_data	Stromal cell
Mouse	Neonatal_rib	mouse_Neonatal_rib1217_data	Neuron
Mouse	Neonatal_rib	mouse_Neonatal_rib1217_data	Neutrophil
Mouse	Neonatal_rib	mouse_Neonatal_rib1217_data	Macrophage
Mouse	Neonatal_rib	mouse_Neonatal_rib1217_data	Granulocyte
Mouse	Neonatal_rib	mouse_Neonatal_rib1217_data	Osteoblast
Mouse	Neonatal_rib	mouse_Neonatal_rib1217_data	Muscle cell
Mouse	Neonatal_rib	mouse_Neonatal_rib1217_data	Erythroblast
Mouse	Neonatal_rib	mouse_Neonatal_rib1217_data	B cell
Mouse	Neonatal_rib	mouse_Neonatal_rib1217_data	Dividing cell
Mouse	Neonatal_rib	mouse_Neonatal_rib1217_data	Endothelial cell
Mouse	Neonatal_rib	mouse_Neonatal_rib1217_data	Osteoclast
Mouse	Ovary	mouse_Ovary2432_data	luteal cell
Mouse	Ovary	mouse_Ovary2432_data	Small luteal cell
Mouse	Ovary	mouse_Ovary2432_data	Large luteal cell
Mouse	Ovary	mouse_Ovary2432_data	Thecal cell
Mouse	Ovary	mouse_Ovary2432_data	Cumulus cell
Mouse	Ovary	mouse_Ovary2432_data	Ovarian vascular surface endothelium cell
Mouse	Ovary	mouse_Ovary2432_data	Granulosa cell
Mouse	Ovary	mouse_Ovary2432_data	Stromal cell
Mouse	Ovary	mouse_Ovary2432_data	Ovarian surface epithelium cell
Mouse	Ovary	mouse_Ovary2432_data	Macrophage
Mouse	Pancreas	mouse_Pancreas3610_data	Stromal cell
Mouse	Pancreas	mouse_Pancreas3610_data	Endothelial cell
Mouse	Pancreas	mouse_Pancreas3610_data	Dendritic cell
Mouse	Pancreas	mouse_Pancreas3610_data	Macrophage
Mouse	Pancreas	mouse_Pancreas3610_data	Beta cell
Mouse	Pancreas	mouse_Pancreas3610_data	Erythroblast
Mouse	Pancreas	mouse_Pancreas3610_data	Acinar cell
Mouse	Pancreas	mouse_Pancreas3610_data	T cell
Mouse	Pancreas	mouse_Pancreas3610_data	Ductal cell
Mouse	Pancreas	mouse_Pancreas3610_data	Endocrine cell
Mouse	Pancreas	mouse_Pancreas3610_data	B cell
Mouse	Pancreas	mouse_Pancreas3610_data	Smooth muscle cell
Mouse	Pancreas	mouse_Pancreas3610_data	Dividing cell
Mouse	Pancreas	mouse_Pancreas3610_data	Glial cell
Mouse	Pancreas	mouse_Pancreas3610_data	Granulocyte
Mouse	Peripheral_blood	mouse_Peripheral_blood283_data	T cell
Mouse	Peripheral_blood	mouse_Peripheral_blood283_data	B cell
Mouse	Peripheral_blood	mouse_Peripheral_blood283_data	Natural killer cell
Mouse	Peripheral_blood	mouse_Peripheral_blood283_data	Neutrophil
Mouse	Peripheral_blood	mouse_Peripheral_blood283_data	Macrophage
Mouse	Peripheral_blood	mouse_Peripheral_blood2466_data	Neutrophil
Mouse	Peripheral_blood	mouse_Peripheral_blood2466_data	Monocyte
Mouse	Peripheral_blood	mouse_Peripheral_blood2466_data	B cell
Mouse	Peripheral_blood	mouse_Peripheral_blood2466_data	Basophil
Mouse	Peripheral_blood	mouse_Peripheral_blood2466_data	Macrophage
Mouse	Peripheral_blood	mouse_Peripheral_blood2466_data	Dendritic cell
Mouse	Peripheral_blood	mouse_Peripheral_blood2466_data	Erythroblast
Mouse	Peripheral_blood	mouse_Peripheral_blood2466_data	T cell
Mouse	Peripheral_blood	mouse_Peripheral_blood2466_data	Natural killer cell
Mouse	Peripheral_blood	mouse_Peripheral_blood3201_data	T cell
Mouse	Peripheral_blood	mouse_Peripheral_blood3201_data	Macrophage
Mouse	Peripheral_blood	mouse_Peripheral_blood3201_data	B cell
Mouse	Peripheral_blood	mouse_Peripheral_blood3201_data	Natural killer cell
Mouse	Peripheral_blood	mouse_Peripheral_blood3201_data	Neutrophil
Mouse	Peripheral_blood	mouse_Peripheral_blood3201_data	Erythroblast
Mouse	Peripheral_blood	mouse_Peripheral_blood3201_data	Dendritic cell
Mouse	Peripheral_blood	mouse_Peripheral_blood3201_data	Basophil
Mouse	Peripheral_blood	mouse_Peripheral_blood135_data	Macrophage
Mouse	Peripheral_blood	mouse_Peripheral_blood135_data	T cell
Mouse	Peripheral_blood	mouse_Peripheral_blood135_data	B cell
Mouse	Peripheral_blood	mouse_Peripheral_blood135_data	Natural killer cell
Mouse	Placenta	mouse_Placenta2473_data	PE lineage cell
Mouse	Placenta	mouse_Placenta2473_data	Decidual stromal cell
Mouse	Placenta	mouse_Placenta2473_data	Hematopoietic stem cell and progenitor cell
Mouse	Placenta	mouse_Placenta2473_data	Invasive spongiotrophoblast
Mouse	Placenta	mouse_Placenta2473_data	Progenitor trophoblast
Mouse	Placenta	mouse_Placenta2473_data	Stromal cell
Mouse	Placenta	mouse_Placenta2473_data	Spongiotrophoblast
Mouse	Placenta	mouse_Placenta2473_data	Endothelial cell
Mouse	Placenta	mouse_Placenta2473_data	Macrophage
Mouse	Placenta	mouse_Placenta2473_data	Natural killer cell
Mouse	Placenta	mouse_Placenta2473_data	Spiral artery trophoblast giant cell
Mouse	Placenta	mouse_Placenta2473_data	Granulocyte
Mouse	Placenta	mouse_Placenta2473_data	Dendritic cell
Mouse	Placenta	mouse_Placenta2473_data	Monocyte
Mouse	Placenta	mouse_Placenta2473_data	Labyrinthine trophoblast
Mouse	Placenta	mouse_Placenta2473_data	Natural killer T cell
Mouse	Placenta	mouse_Placenta2473_data	Endodermal cell
Mouse	Placenta	mouse_Placenta2473_data	Granulocyte monocyte progenitor cell
Mouse	Placenta	mouse_Placenta2473_data	B cell
Mouse	Placenta	mouse_Placenta2473_data	Megakaryocyte progenitor cell
Mouse	Placenta	mouse_Placenta2473_data	Trophoblast progenitor cell
Mouse	Placenta	mouse_Placenta2473_data	Basophil
Mouse	Placenta	mouse_Placenta2473_data	Erythroblast
Mouse	Small_intestine	mouse_Small_intestine3438_data	T cell
Mouse	Small_intestine	mouse_Small_intestine3438_data	Macrophage
Mouse	Small_intestine	mouse_Small_intestine3438_data	Epithelium of small intestinal villi
Mouse	Small_intestine	mouse_Small_intestine3438_data	Paneth cell
Mouse	Small_intestine	mouse_Small_intestine3438_data	S cell
Mouse	Small_intestine	mouse_Small_intestine3438_data	Erythroblast
Mouse	Small_intestine	mouse_Small_intestine3438_data	B cell
Mouse	Small_intestine	mouse_Small_intestine3438_data	Epithelial cell
Mouse	Small_intestine	mouse_Small_intestine3438_data	Columnar epithelium
Mouse	Small_intestine	mouse_Small_intestine3438_data	Mast cell
Mouse	Small_intestine	mouse_Small_intestine3438_data	Stromal cell
Mouse	Small_intestine	mouse_Small_intestine3438_data	Dendritic cell
Mouse	Small_intestine	mouse_Small_intestine1575_data	Epithelium of small intestinal villi
Mouse	Small_intestine	mouse_Small_intestine1575_data	Epithelial cell
Mouse	Small_intestine	mouse_Small_intestine1575_data	Paneth cell
Mouse	Small_intestine	mouse_Small_intestine1575_data	B cell
Mouse	Small_intestine	mouse_Small_intestine1575_data	Macrophage
Mouse	Small_intestine	mouse_Small_intestine1575_data	Columnar epithelium
Mouse	Small_intestine	mouse_Small_intestine1575_data	Dendritic cell
Mouse	Small_intestine	mouse_Small_intestine1575_data	T cell
Mouse	Small_intestine	mouse_Small_intestine1575_data	Stromal cell
Mouse	Small_intestine	mouse_Small_intestine1575_data	S cell
Mouse	Spleen	mouse_Spleen1970_data	Dendritic cell
Mouse	Spleen	mouse_Spleen1970_data	T cell
Mouse	Spleen	mouse_Spleen1970_data	Macrophage
Mouse	Spleen	mouse_Spleen1970_data	Marginal zone B cell
Mouse	Spleen	mouse_Spleen1970_data	Natural killer cell
Mouse	Spleen	mouse_Spleen1970_data	Erythroblast
Mouse	Spleen	mouse_Spleen1970_data	Monocyte
Mouse	Spleen	mouse_Spleen1970_data	Granulocyte
Mouse	Spleen	mouse_Spleen1970_data	Plasma cell
Mouse	Spleen	mouse_Spleen1970_data	Neutrophil
Mouse	Stomach	mouse_Stomach2389_data	Stomach cell
Mouse	Stomach	mouse_Stomach2389_data	Antral mucous cell
Mouse	Stomach	mouse_Stomach2389_data	Epithelial cell
Mouse	Stomach	mouse_Stomach2389_data	Dividing cell
Mouse	Stomach	mouse_Stomach2389_data	Pit cell
Mouse	Stomach	mouse_Stomach2389_data	G cell
Mouse	Stomach	mouse_Stomach2389_data	Parietal cell
Mouse	Stomach	mouse_Stomach2389_data	Tuft cell
Mouse	Stomach	mouse_Stomach2389_data	Gastric mucosal cell
Mouse	Stomach	mouse_Stomach2389_data	Muscle cell
Mouse	Stomach	mouse_Stomach2389_data	Dendritic cell
Mouse	Stomach	mouse_Stomach2389_data	Macrophage
Mouse	Testis	mouse_Testis2216_data	Spermatocyte
Mouse	Testis	mouse_Testis2216_data	Spermatid
Mouse	Testis	mouse_Testis2216_data	Spermatogonia
Mouse	Testis	mouse_Testis2216_data	Sertoli cell
Mouse	Testis	mouse_Testis2216_data	Elongating spermatid
Mouse	Testis	mouse_Testis2216_data	Pre-Sertoli cell
Mouse	Testis	mouse_Testis2216_data	Erythroblast
Mouse	Testis	mouse_Testis2216_data	Preleptotene spermatogonia
Mouse	Testis	mouse_Testis2216_data	Macrophage
Mouse	Testis	mouse_Testis2216_data	Leydig cell
Mouse	Uterus	mouse_Uterus2035_data	Natural killer cell
Mouse	Uterus	mouse_Uterus2035_data	Stromal cell
Mouse	Uterus	mouse_Uterus2035_data	Macrophage
Mouse	Uterus	mouse_Uterus2035_data	Glandular epithelium
Mouse	Uterus	mouse_Uterus2035_data	B cell
Mouse	Uterus	mouse_Uterus2035_data	Dendritic cell
Mouse	Uterus	mouse_Uterus2035_data	Monocyte
Mouse	Uterus	mouse_Uterus2035_data	Granulocyte
Mouse	Uterus	mouse_Uterus2035_data	Endothelial cell
Mouse	Uterus	mouse_Uterus2035_data	Keratinocyte
Mouse	Uterus	mouse_Uterus2035_data	Muscle cell
