# Supplementary material for: scTransSort: Transformers for Intelligent Annotation of Cell Types by Gene Embeddings
Source: Biomolecules. 2023 Mar 28;13(4):611. doi: 10.3390/biom13040611 (PMC10136153; doi:10.3390/biom13040611)
Supplement: Supplementary file 1 [file biomolecules-13-00611-s001.zip › Supplementary Table S2 .xlsx]

## Sheet: human Testing dataset 
Species	Tissue	Cell number	Gene number	Cell type number	PMID	Public platform
Human	Blood	9649	35251	1	31624246	GSE126030
Human	Blood	3223	6588	4	28192419	GSE92495
Human	Blood	2469	12336	7	28091601	10x-PBMC2700 project, https://satijalab.org/seurat/
Human	Brain	251	20899	4	26060301	GSE67835
Human	Colorectum	94	31984	3	28319088	GSE81861
Human	Fetal_kidney	540	22260	2	30257215	GSE109488
Human	Kidney	5675	21486	3	31249312	GSE121862
Human	Liver	3502	16747	3	30348985	GSE115469
Human	Liver	298	18647	2	28614297	GSE81252
Human	Liver	5105	27581	5	31292543	GSE124395
Human	Lung	9566	35251	1	31624246	GSE126030
Human	Lung	6338	14408	6	31209336	GSE130148
Human	Placenta	615	23933	1	30042384	GSE89497
Human	Spleen	18513	17675	1	31892341	https://www.tissuestabilitycellatlas.org/
Human	Spleen	16286	17675	1	31892341	https://www.tissuestabilitycellatlas.org/
Human	Spleen	11081	17675	1	31892341	https://www.tissuestabilitycellatlas.org/
Human	Spleen	14848	17675	4	31892341	https://www.tissuestabilitycellatlas.org/
Human	Spleen	9887	17675	10	31892341	https://www.tissuestabilitycellatlas.org/

## Sheet: human Testing dataset type
Species	Tissue	Data	Cell type
Human	Blood	human_Blood9649_data	T cell
Human	Blood	human_Blood3223_data	B cell
Human	Blood	human_Blood3223_data	T cell
Human	Blood	human_Blood3223_data	Dendritic cell
Human	Blood	human_Blood3223_data	Monocyte
Human	Blood	human_Blood2469_data	Memory CD4+ T cell
Human	Blood	human_Blood2469_data	B cell
Human	Blood	human_Blood2469_data	CD14+ Monocyte
Human	Blood	human_Blood2469_data	CD8+ T cell
Human	Blood	human_Blood2469_data	Naive CD4+ T cell
Human	Blood	human_Blood2469_data	FCGR3A+ Monocyte
Human	Blood	human_Blood2469_data	Dendritic cell
Human	Brain	human_Brain251_data	Oligodendrocyte
Human	Brain	human_Brain251_data	Astrocyte
Human	Brain	human_Brain251_data	Neuron
Human	Brain	human_Brain251_data	Endothelial cell
Human	Colorectum	human_Colorectum94_data	T cell
Human	Colorectum	human_Colorectum94_data	Goblet cell
Human	Colorectum	human_Colorectum94_data	Enterocyte
Human	Fetal_kidney	human_Fetal_kidney540_data	Ureteric bud/collecting duct
Human	Fetal_kidney	human_Fetal_kidney540_data	Endothelial cell
Human	Kidney	human_Kidney5675_data	Epithelial cell
Human	Kidney	human_Kidney5675_data	Proximal tubule epithelial cell
Human	Kidney	human_Kidney5675_data	Endothelial cell
Human	Liver	human_Liver3502_data	Endothelial cell
Human	Liver	human_Liver3502_data	T/Natural killer cell
Human	Liver	human_Liver3502_data	B cell
Human	Liver	human_Liver298_data	Endothelial cell
Human	Liver	human_Liver298_data	Mesenchymal cell
Human	Liver	human_Liver5105_data	Natural killer cell/T cell
Human	Liver	human_Liver5105_data	B cell
Human	Liver	human_Liver5105_data	Liver sinusoidal endothelial cell
Human	Liver	human_Liver5105_data	Macro-vascular endothelial cell
Human	Liver	human_Liver5105_data	Endothelial cell
Human	Lung	human_Lung9566_data	T cell
Human	Lung	human_Lung6338_data	AT2
Human	Lung	human_Lung6338_data	Transformed epithelium
Human	Lung	human_Lung6338_data	Macrophage
Human	Lung	human_Lung6338_data	Endothelium
Human	Lung	human_Lung6338_data	T cell
Human	Lung	human_Lung6338_data	Fibroblast
Human	Placenta	human_Placenta615_data	Stromal cell
Human	Spleen	human_Spleen18513_data	Mantle B cell
Human	Spleen	human_Spleen16286_data	Follicular B cell
Human	Spleen	human_Spleen11081_data	Conventional CD4+ T cell
Human	Spleen	human_Spleen14848_data	Activated CD8+ T cell
Human	Spleen	human_Spleen14848_data	CD4+ follicular helper T cell
Human	Spleen	human_Spleen14848_data	Naive CD4+ T cell
Human	Spleen	human_Spleen14848_data	Monocyte
Human	Spleen	human_Spleen9887_data	CD8+ MAIT-like T cell
Human	Spleen	human_Spleen9887_data	Dividing T cell
Human	Spleen	human_Spleen9887_data	CD8+ cytotoxic lymphocyte T cell
Human	Spleen	human_Spleen9887_data	Regulatory CD4 T cell
Human	Spleen	human_Spleen9887_data	Dendritic cell
Human	Spleen	human_Spleen9887_data	Macrophage
Human	Spleen	human_Spleen9887_data	GD CD8+ T cell
Human	Spleen	human_Spleen9887_data	Hypermutated B cell
Human	Spleen	human_Spleen9887_data	Plasmacytoid dendritic cell
Human	Spleen	human_Spleen9887_data	Activated dendritic cell

## Sheet: mouse Testing dataset 
Species	Tissue	Cell number	Gene number	Cell type number	PMID	Public platform
Mouse	Blood	1109	10042	1	30413361	GSE119562
Mouse	Blood	1223	10773	1	30413361	GSE119562
Mouse	Blood	1610	10805	1	30413361	GSE119562
Mouse	Bone_marrow	47	24676	1	29588278	GSE106973
Mouse	Bone_marrow	467	16110	4	29786092	GSE76983
Mouse	Brain	2695	19527	7	25700174	GSE60361
Mouse	Brain	4397	23016	9	28355573	GSE87544
Mouse	Fetal_brain	369	23051	1	29540203	GSE87038
Mouse	Intestine	28	20026	1	29786092	GSE76983
Mouse	Intestine	192	28670	1	31019301	GSE123515
Mouse	Intestine	3260	14398	1	29144463	GSE92332
Mouse	Kidney	7926	18689	6	30510133	GSE119531
Mouse	Liver	3729	12812	1	31080134	GSE125688
Mouse	Liver	4122	12597	1	31080134	GSE125688
Mouse	Liver	18000	16362	1	31080134	GSE125688
Mouse	Lung	769	21736	1	30129931	GSE99235
Mouse	Lung	6340	24518	7	30979687	GSE127465
Mouse	Mammary_gland	133	26024	1	29158510	GSE98131
Mouse	Pancreas	1354	14149	5	27667365	GSE84133
Mouse	Pancreas	108	24585	1	27923766	GSE80032
Mouse	Pancreas	131	33276	1	28467935	GSE87375
Mouse	Pancreas	207	42051	1	27466694	GSE83146
Mouse	Spleen	1759	10533	1	30413361	GSE119562
Mouse	Spleen	1433	10735	1	30413361	GSE119562
Mouse	Spleen	1081	10831	1	30413361	GSE119562
Mouse	Testis	300	23163	1	30404016	GSE108974
Mouse	Testis	4233	25015	1	30404016	GSE109033
Mouse	Testis	299	10520	1	31237565	GSE113293
Mouse	Testis	296	16658	1	31237565	GSE113293

## Sheet: mouse Testing dataset type
Species	Tissue	Data	Cell type
Mouse	Blood	mouse_Blood1109_data	Natural killer cell
Mouse	Blood	mouse_Blood1223_data	Natural killer cell
Mouse	Blood	mouse_Blood1610_data	Natural killer cell
Mouse	Bone_marrow	mouse_Bone_marrow47_data	granulocyte_monocyte progenitor
Mouse	Bone_marrow	mouse_Bone_marrow467_data	Progenitors
Mouse	Bone_marrow	mouse_Bone_marrow467_data	Erythroblasts
Mouse	Bone_marrow	mouse_Bone_marrow467_data	Neutrophils
Mouse	Bone_marrow	mouse_Bone_marrow467_data	Macrophages
Mouse	Brain	mouse_Brain2695_data	Interneuron
Mouse	Brain	mouse_Brain2695_data	Pyramidal SS neuron
Mouse	Brain	mouse_Brain2695_data	Pyramidal CA1 neuron
Mouse	Brain	mouse_Brain2695_data	Oligodendrocyte
Mouse	Brain	mouse_Brain2695_data	Microglia
Mouse	Brain	mouse_Brain2695_data	Astrocyte
Mouse	Brain	mouse_Brain2695_data	Ependymal cell
Mouse	Brain	mouse_Brain4397_data	GABAergic neuron
Mouse	Brain	mouse_Brain4397_data	Myelinating oligodendrocyte
Mouse	Brain	mouse_Brain4397_data	Glutamatergic neuron
Mouse	Brain	mouse_Brain4397_data	Ependymal cell
Mouse	Brain	mouse_Brain4397_data	Microglia
Mouse	Brain	mouse_Brain4397_data	Oligodendrocyte progenitor cell
Mouse	Brain	mouse_Brain4397_data	Macrophage
Mouse	Brain	mouse_Brain4397_data	Astro
Mouse	Brain	mouse_Brain4397_data	Histaminergic neuron
Mouse	Fetal_brain	mouse_Fetal_brain369_data	Neuronal cell
Mouse	Intestine	mouse_Intestine28_data	Paneth cells
Mouse	Intestine	mouse_Intestine192_data	Epithelial cell
Mouse	Intestine	mouse_Intestine260_data	Paneth cell
Mouse	Kidney	mouse_Kidney7926_data	Proximal tubule cell
Mouse	Kidney	mouse_Kidney7926_data	Intercalated cell
Mouse	Kidney	mouse_Kidney7926_data	Endothelial cell
Mouse	Kidney	mouse_Kidney7926_data	Ascending limb of the loop of Henle
Mouse	Kidney	mouse_Kidney7926_data	Macrophage
Mouse	Kidney	mouse_Kidney7926_data	Collecting duct principal cell
Mouse	Kidney	mouse_Kidney1435_data	Endothelial cell
Mouse	Kidney	mouse_Kidney1435_data	Loop of henle
Mouse	Kidney	mouse_Kidney1435_data	Proximal tubule cell
Mouse	Liver	mouse_Liver3729_data	Biliary epithelial cell
Mouse	Liver	mouse_Liver4122_data	Biliary epithelial cell
Mouse	Liver	mouse_Liver18000_data	Hepatocyte
Mouse	Lung	mouse_Lung769_data	Endothelial cell
Mouse	Lung	mouse_Lung6340_data	Neutrophil
Mouse	Lung	mouse_Lung6340_data	Macrophage
Mouse	Lung	mouse_Lung6340_data	Dendritic cell
Mouse	Lung	mouse_Lung6340_data	Basophil
Mouse	Lung	mouse_Lung6340_data	T cell
Mouse	Lung	mouse_Lung6340_data	B cell
Mouse	Lung	mouse_Lung6340_data	Natural killer cell
Mouse	Mammary_gland	mouse_Mammary_gland133_data	Luminal cell
Mouse	Pancreas	mouse_Pancreas1354_data	Beta cell
Mouse	Pancreas	mouse_Pancreas1354_data	Ductal cell
Mouse	Pancreas	mouse_Pancreas1354_data	Endothelial cell
Mouse	Pancreas	mouse_Pancreas1354_data	Macrophage
Mouse	Pancreas	mouse_Pancreas1354_data	B cell
Mouse	Pancreas	mouse_Pancreas108_data	Acinar cell
Mouse	Pancreas	mouse_Pancreas131_data	Beta cell
Mouse	Pancreas	mouse_Pancreas207_data	Beta cell
Mouse	Spleen	mouse_Spleen1759_data	Natural killer cell
Mouse	Spleen	mouse_Spleen1433_data	Natural killer cell
Mouse	Spleen	mouse_Spleen1081_data	Natural killer cell
Mouse	Testis	mouse_Testis300_data	Spermatogonia
Mouse	Testis	mouse_Testis4233_data	Spermatocyte
Mouse	Testis	mouse_Testis299_data	Spermatid
Mouse	Testis	mouse_Testis296_data	Spermatogonia

## Sheet: human Training dataset
Species	Tissue	Cell number	Gene number	Cell type number
Human	Peripheral_blood	2719	15034	7
Human	Peripheral_blood	5296	15580	10
Human	Peripheral_blood	2156	11077	12
Human	Peripheral_blood	7160	12917	11
Human	Cerebellum	7324	18975	21
Human	Duodenum	4681	17275	19
Human	Ileum	3367	18457	26
Human	JeJunum	5549	18090	17
Human	Rectum	5718	17436	15
Human	Sigmoid_colon	3281	17449	17
Human	Transverse_colon	5765	18797	25
Human	Transverse_colon	11229	16087	23
Human	Fetal_kidney	4734	18516	33
Human	Fetal_kidney	9932	19231	29
Human	Fetal_kidney	3057	18258	26
Human	Kidney	9153	19673	27
Human	Kidney	9966	20014	26
Human	Kidney	3849	15228	23
Human	Liver	1811	11991	18
Human	Liver	4377	17897	16
Human	Liver	4384	14073	21
Human	Lung	6022	18135	30
Human	Lung	9603	16070	25
Human	Placenta	9595	18998	31
Human	Spleen	15806	15082	21

## Sheet: human Training dataset type
Species	Tissue	Data	Cell type
Human	Cerebellum	human_Cerebellum7324_data	Oligodendrocyte
Human	Cerebellum	human_Cerebellum7324_data	Astrocyte
Human	Cerebellum	human_Cerebellum7324_data	Macrophage
Human	Cerebellum	human_Cerebellum7324_data	Fetal neuron
Human	Cerebellum	human_Cerebellum7324_data	Dendritic cell
Human	Cerebellum	human_Cerebellum7324_data	Monocyte
Human	Cerebellum	human_Cerebellum7324_data	Fetal Neuron
Human	Cerebellum	human_Cerebellum7324_data	Neutrophil
Human	Cerebellum	human_Cerebellum7324_data	Antigen presenting cell (RPS high)
Human	Cerebellum	human_Cerebellum7324_data	Endothelial cell (APC)
Human	Cerebellum	human_Cerebellum7324_data	Endothelial cell
Human	Cerebellum	human_Cerebellum7324_data	Smooth muscle cell
Human	Cerebellum	human_Cerebellum7324_data	Stromal cell
Human	Cerebellum	human_Cerebellum7324_data	Fibroblast
Human	Cerebellum	human_Cerebellum7324_data	T cell
Human	Cerebellum	human_Cerebellum7324_data	B cell (Plasmocyte)
Human	Cerebellum	human_Cerebellum7324_data	B cell
Human	Cerebellum	human_Cerebellum7324_data	Fetal enterocyte
Human	Cerebellum	human_Cerebellum7324_data	Goblet cell
Human	Cerebellum	human_Cerebellum7324_data	Gastric endocrine cell
Human	Cerebellum	human_Cerebellum7324_data	Fetal epithelial progenitor
Human	Duodenum	human_Duodenum4681_data	B cell (Plasmocyte)
Human	Duodenum	human_Duodenum4681_data	Enterocyte
Human	Duodenum	human_Duodenum4681_data	Goblet cell
Human	Duodenum	human_Duodenum4681_data	Fetal endocrine cell
Human	Duodenum	human_Duodenum4681_data	Fetal enterocyte
Human	Duodenum	human_Duodenum4681_data	Enterocyte progenitor
Human	Duodenum	human_Duodenum4681_data	Hepatocyte/Endodermal cell
Human	Duodenum	human_Duodenum4681_data	Dendritic cell
Human	Duodenum	human_Duodenum4681_data	Macrophage
Human	Duodenum	human_Duodenum4681_data	B cell
Human	Duodenum	human_Duodenum4681_data	Antigen presenting cell (RPS high)
Human	Duodenum	human_Duodenum4681_data	T cell
Human	Duodenum	human_Duodenum4681_data	Endothelial cell (APC)
Human	Duodenum	human_Duodenum4681_data	Endothelial cell (endothelial to mesenchymal transition)
Human	Duodenum	human_Duodenum4681_data	Endothelial cell
Human	Duodenum	human_Duodenum4681_data	Stromal cell
Human	Duodenum	human_Duodenum4681_data	Smooth muscle cell
Human	Duodenum	human_Duodenum4681_data	Fibroblast
Human	Duodenum	human_Duodenum4681_data	Mast cell
Human	Ileum	human_Ileum3367_data	Enterocyte
Human	Ileum	human_Ileum3367_data	Endothelial cell (APC)
Human	Ileum	human_Ileum3367_data	B cell
Human	Ileum	human_Ileum3367_data	B cell (Plasmocyte)
Human	Ileum	human_Ileum3367_data	Epithelial cell
Human	Ileum	human_Ileum3367_data	Stromal cell
Human	Ileum	human_Ileum3367_data	Fetal enterocyte
Human	Ileum	human_Ileum3367_data	Hepatocyte/Endodermal cell
Human	Ileum	human_Ileum3367_data	Dendritic cell
Human	Ileum	human_Ileum3367_data	Enterocyte progenitor
Human	Ileum	human_Ileum3367_data	Fetal epithelial progenitor
Human	Ileum	human_Ileum3367_data	Fetal stromal cell
Human	Ileum	human_Ileum3367_data	Fetal mesenchymal progenitor
Human	Ileum	human_Ileum3367_data	Endothelial cell
Human	Ileum	human_Ileum3367_data	Mast cell
Human	Ileum	human_Ileum3367_data	Macrophage
Human	Ileum	human_Ileum3367_data	Fibroblast
Human	Ileum	human_Ileum3367_data	Smooth muscle cell
Human	Ileum	human_Ileum3367_data	Monocyte
Human	Ileum	human_Ileum3367_data	M2 Macrophage
Human	Ileum	human_Ileum3367_data	Endothelial cell (endothelial to mesenchymal transition)
Human	Ileum	human_Ileum3367_data	T cell
Human	Ileum	human_Ileum3367_data	Proliferating T cell
Human	Ileum	human_Ileum3367_data	Neutrophil (RPS high)
Human	Ileum	human_Ileum3367_data	Fetal neuron
Human	Ileum	human_Ileum3367_data	Fetal Neuron
Human	JeJunum	human_JeJunum5549_data	Enterocyte
Human	JeJunum	human_JeJunum5549_data	B cell (Plasmocyte)
Human	JeJunum	human_JeJunum5549_data	Fetal enterocyte
Human	JeJunum	human_JeJunum5549_data	Enterocyte progenitor
Human	JeJunum	human_JeJunum5549_data	Hepatocyte/Endodermal cell
Human	JeJunum	human_JeJunum5549_data	B cell
Human	JeJunum	human_JeJunum5549_data	T cell
Human	JeJunum	human_JeJunum5549_data	Macrophage
Human	JeJunum	human_JeJunum5549_data	Dendritic cell
Human	JeJunum	human_JeJunum5549_data	Monocyte
Human	JeJunum	human_JeJunum5549_data	Stromal cell
Human	JeJunum	human_JeJunum5549_data	Endothelial cell (endothelial to mesenchymal transition)
Human	JeJunum	human_JeJunum5549_data	Fibroblast
Human	JeJunum	human_JeJunum5549_data	Smooth muscle cell
Human	JeJunum	human_JeJunum5549_data	Fetal endocrine cell
Human	JeJunum	human_JeJunum5549_data	Mast cell
Human	JeJunum	human_JeJunum5549_data	Endothelial cell (APC)
Human	Kidney	human_Kidney9153_data	Intercalated cell
Human	Kidney	human_Kidney9153_data	Loop of Henle
Human	Kidney	human_Kidney9153_data	B cell (Plasmocyte)
Human	Kidney	human_Kidney9153_data	Epithelial cell
Human	Kidney	human_Kidney9153_data	Erythroid progenitor cell (RP high)
Human	Kidney	human_Kidney9153_data	Fetal epithelial progenitor
Human	Kidney	human_Kidney9153_data	Dendritic cell
Human	Kidney	human_Kidney9153_data	Macrophage
Human	Kidney	human_Kidney9153_data	Ureteric bud cell
Human	Kidney	human_Kidney9153_data	Endothelial cell
Human	Kidney	human_Kidney9153_data	B cell
Human	Kidney	human_Kidney9153_data	Endothelial cell (APC)
Human	Kidney	human_Kidney9153_data	T cell
Human	Kidney	human_Kidney9153_data	Sinusoidal endothelial cell
Human	Kidney	human_Kidney9153_data	Smooth muscle cell
Human	Kidney	human_Kidney9153_data	hESC
Human	Kidney	human_Kidney9153_data	Monocyte
Human	Kidney	human_Kidney9153_data	M2 Macrophage
Human	Kidney	human_Kidney9153_data	Stratified epithelial cell
Human	Kidney	human_Kidney9153_data	Proximal tubule progenitor
Human	Kidney	human_Kidney9153_data	Fetal enterocyte
Human	Kidney	human_Kidney9153_data	Fibroblast
Human	Kidney	human_Kidney9153_data	Myeloid cell
Human	Kidney	human_Kidney9153_data	Proliferating T cell
Human	Kidney	human_Kidney9153_data	Stromal cell
Human	Kidney	human_Kidney9153_data	Endothelial cell (endothelial to mesenchymal transition)
Human	Kidney	human_Kidney9153_data	Mast cell
Human	Kidney	human_Kidney9966_data	Epithelial cell
Human	Kidney	human_Kidney9966_data	Intercalated cell
Human	Kidney	human_Kidney9966_data	Loop of Henle
Human	Kidney	human_Kidney9966_data	Endothelial cell (APC)
Human	Kidney	human_Kidney9966_data	Endothelial cell
Human	Kidney	human_Kidney9966_data	Macrophage
Human	Kidney	human_Kidney9966_data	B cell
Human	Kidney	human_Kidney9966_data	Fetal epithelial progenitor
Human	Kidney	human_Kidney9966_data	Monocyte
Human	Kidney	human_Kidney9966_data	Dendritic cell
Human	Kidney	human_Kidney9966_data	Proximal tubule progenitor
Human	Kidney	human_Kidney9966_data	Ureteric bud cell
Human	Kidney	human_Kidney9966_data	CB CD34+
Human	Kidney	human_Kidney9966_data	T cell
Human	Kidney	human_Kidney9966_data	Myeloid cell
Human	Kidney	human_Kidney9966_data	Antigen presenting cell (RPS high)
Human	Kidney	human_Kidney9966_data	Neutrophil
Human	Kidney	human_Kidney9966_data	Stromal cell
Human	Kidney	human_Kidney9966_data	B cell (Plasmocyte)
Human	Kidney	human_Kidney9966_data	M2 Macrophage
Human	Kidney	human_Kidney9966_data	Smooth muscle cell
Human	Kidney	human_Kidney9966_data	Stratified epithelial cell
Human	Kidney	human_Kidney9966_data	Endothelial cell (endothelial to mesenchymal transition)
Human	Kidney	human_Kidney9966_data	Fetal stromal cell
Human	Kidney	human_Kidney9966_data	Fetal mesenchymal progenitor
Human	Kidney	human_Kidney9966_data	Mast cell
Human	Liver	human_Liver4377_data	Macrophage
Human	Liver	human_Liver4377_data	Dendritic cell
Human	Liver	human_Liver4377_data	Sinusoidal endothelial cell
Human	Liver	human_Liver4377_data	Erythroid progenitor cell (RP high)
Human	Liver	human_Liver4377_data	T cell
Human	Liver	human_Liver4377_data	B cell (Plasmocyte)
Human	Liver	human_Liver4377_data	B cell
Human	Liver	human_Liver4377_data	Monocyte
Human	Liver	human_Liver4377_data	Endothelial cell (APC)
Human	Liver	human_Liver4377_data	Neutrophil
Human	Liver	human_Liver4377_data	Enterocyte progenitor
Human	Liver	human_Liver4377_data	Endothelial cell
Human	Liver	human_Liver4377_data	Endothelial cell (endothelial to mesenchymal transition)
Human	Liver	human_Liver4377_data	Smooth muscle cell
Human	Liver	human_Liver4377_data	Myeloid cell
Human	Liver	human_Liver4377_data	Goblet cell
Human	Lung	human_Lung6022_data	AT2 cell
Human	Lung	human_Lung6022_data	Endothelial cell (endothelial to mesenchymal transition)
Human	Lung	human_Lung6022_data	Neutrophil (RPS high)
Human	Lung	human_Lung6022_data	Endothelial cell (APC)
Human	Lung	human_Lung6022_data	Stromal cell
Human	Lung	human_Lung6022_data	T cell
Human	Lung	human_Lung6022_data	Fetal epithelial progenitor
Human	Lung	human_Lung6022_data	Stratified epithelial cell
Human	Lung	human_Lung6022_data	B cell
Human	Lung	human_Lung6022_data	Goblet cell
Human	Lung	human_Lung6022_data	Smooth muscle cell
Human	Lung	human_Lung6022_data	M2 Macrophage
Human	Lung	human_Lung6022_data	Fibroblast
Human	Lung	human_Lung6022_data	Macrophage
Human	Lung	human_Lung6022_data	Fetal mesenchymal progenitor
Human	Lung	human_Lung6022_data	Endothelial cell
Human	Lung	human_Lung6022_data	Fetal fibroblast
Human	Lung	human_Lung6022_data	Fetal stromal cell
Human	Lung	human_Lung6022_data	Epithelial cell
Human	Lung	human_Lung6022_data	Dendritic cell
Human	Lung	human_Lung6022_data	Kidney intercalated cell
Human	Lung	human_Lung6022_data	Mast cell
Human	Lung	human_Lung6022_data	Basal cell
Human	Lung	human_Lung6022_data	Loop of Henle
Human	Lung	human_Lung6022_data	B cell (Plasmocyte)
Human	Lung	human_Lung6022_data	Monocyte
Human	Lung	human_Lung6022_data	Gastric endocrine cell
Human	Lung	human_Lung6022_data	CB CD34+
Human	Lung	human_Lung6022_data	Myeloid cell
Human	Lung	human_Lung6022_data	Mesothelial cell
Human	Peripheral_blood	human_Peripheral_blood2719_data	Monocyte
Human	Peripheral_blood	human_Peripheral_blood2719_data	Neutrophil
Human	Peripheral_blood	human_Peripheral_blood2719_data	T cell
Human	Peripheral_blood	human_Peripheral_blood2719_data	CB CD34+
Human	Peripheral_blood	human_Peripheral_blood2719_data	B cell
Human	Peripheral_blood	human_Peripheral_blood2719_data	Dendritic cell
Human	Peripheral_blood	human_Peripheral_blood2719_data	B cell (Plasmocyte)
Human	Peripheral_blood	human_Peripheral_blood5296_data	Antigen presenting cell (RPS high)
Human	Peripheral_blood	human_Peripheral_blood5296_data	Neutrophil
Human	Peripheral_blood	human_Peripheral_blood5296_data	B cell
Human	Peripheral_blood	human_Peripheral_blood5296_data	B cell (Plasmocyte)
Human	Peripheral_blood	human_Peripheral_blood5296_data	T cell
Human	Peripheral_blood	human_Peripheral_blood5296_data	Monocyte
Human	Peripheral_blood	human_Peripheral_blood5296_data	Erythroid progenitor cell (RP high)
Human	Peripheral_blood	human_Peripheral_blood5296_data	Dendritic cell
Human	Peripheral_blood	human_Peripheral_blood5296_data	Erythroid cell
Human	Peripheral_blood	human_Peripheral_blood5296_data	Neutrophil (RPS high)
Human	Rectum	human_Rectum5718_data	Enterocyte progenitor
Human	Rectum	human_Rectum5718_data	B cell (Plasmocyte)
Human	Rectum	human_Rectum5718_data	Epithelial cell
Human	Rectum	human_Rectum5718_data	Monocyte
Human	Rectum	human_Rectum5718_data	T cell
Human	Rectum	human_Rectum5718_data	Macrophage
Human	Rectum	human_Rectum5718_data	B cell
Human	Rectum	human_Rectum5718_data	Enterocyte
Human	Rectum	human_Rectum5718_data	Dendritic cell
Human	Rectum	human_Rectum5718_data	Mast cell
Human	Rectum	human_Rectum5718_data	Stromal cell
Human	Rectum	human_Rectum5718_data	Smooth muscle cell
Human	Rectum	human_Rectum5718_data	Endothelial cell (APC)
Human	Rectum	human_Rectum5718_data	Fetal stromal cell
Human	Rectum	human_Rectum5718_data	Erythroid cell
Human	Sigmoid_colon	human_Sigmoid_colon3281_data	B cell (Plasmocyte)
Human	Sigmoid_colon	human_Sigmoid_colon3281_data	Enterocyte
Human	Sigmoid_colon	human_Sigmoid_colon3281_data	Enterocyte progenitor
Human	Sigmoid_colon	human_Sigmoid_colon3281_data	Epithelial cell
Human	Sigmoid_colon	human_Sigmoid_colon3281_data	Dendritic cell
Human	Sigmoid_colon	human_Sigmoid_colon3281_data	Stromal cell
Human	Sigmoid_colon	human_Sigmoid_colon3281_data	Fibroblast
Human	Sigmoid_colon	human_Sigmoid_colon3281_data	T cell
Human	Sigmoid_colon	human_Sigmoid_colon3281_data	Macrophage
Human	Sigmoid_colon	human_Sigmoid_colon3281_data	B cell
Human	Sigmoid_colon	human_Sigmoid_colon3281_data	Monocyte
Human	Sigmoid_colon	human_Sigmoid_colon3281_data	Mast cell
Human	Sigmoid_colon	human_Sigmoid_colon3281_data	Smooth muscle cell
Human	Sigmoid_colon	human_Sigmoid_colon3281_data	Endothelial cell (APC)
Human	Sigmoid_colon	human_Sigmoid_colon3281_data	Fetal Neuron
Human	Sigmoid_colon	human_Sigmoid_colon3281_data	Endothelial cell (endothelial to mesenchymal transition)
Human	Sigmoid_colon	human_Sigmoid_colon3281_data	Fetal epithelial progenitor
Human	Transverse_colon	human_Transverse_colon5765_data	Enterocyte progenitor
Human	Transverse_colon	human_Transverse_colon5765_data	Enterocyte
Human	Transverse_colon	human_Transverse_colon5765_data	Epithelial cell
Human	Transverse_colon	human_Transverse_colon5765_data	B cell (Plasmocyte)
Human	Transverse_colon	human_Transverse_colon5765_data	Fetal epithelial progenitor
Human	Transverse_colon	human_Transverse_colon5765_data	Fetal endocrine cell
Human	Transverse_colon	human_Transverse_colon5765_data	Neutrophil
Human	Transverse_colon	human_Transverse_colon5765_data	Fetal enterocyte
Human	Transverse_colon	human_Transverse_colon5765_data	T cell
Human	Transverse_colon	human_Transverse_colon5765_data	B cell
Human	Transverse_colon	human_Transverse_colon5765_data	Mast cell
Human	Transverse_colon	human_Transverse_colon5765_data	Erythroid cell
Human	Transverse_colon	human_Transverse_colon5765_data	Primordial germ cell
Human	Transverse_colon	human_Transverse_colon5765_data	Dendritic cell
Human	Transverse_colon	human_Transverse_colon5765_data	Macrophage
Human	Transverse_colon	human_Transverse_colon5765_data	Monocyte
Human	Transverse_colon	human_Transverse_colon5765_data	Stromal cell
Human	Transverse_colon	human_Transverse_colon5765_data	Endothelial cell (endothelial to mesenchymal transition)
Human	Transverse_colon	human_Transverse_colon5765_data	Fibroblast
Human	Transverse_colon	human_Transverse_colon5765_data	Fetal stromal cell
Human	Transverse_colon	human_Transverse_colon5765_data	Fetal mesenchymal progenitor
Human	Transverse_colon	human_Transverse_colon5765_data	Smooth muscle cell
Human	Transverse_colon	human_Transverse_colon5765_data	Endothelial cell (APC)
Human	Transverse_colon	human_Transverse_colon5765_data	Endothelial cell
Human	Transverse_colon	human_Transverse_colon5765_data	Fetal Neuron
Human	Fetal_kidney	human_Fetal_kidney4734_data	Ureteric bud cell
Human	Fetal_kidney	human_Fetal_kidney4734_data	Fetal epithelial progenitor
Human	Fetal_kidney	human_Fetal_kidney4734_data	Intercalated cell
Human	Fetal_kidney	human_Fetal_kidney4734_data	Loop of Henle
Human	Fetal_kidney	human_Fetal_kidney4734_data	Proximal tubule progenitor
Human	Fetal_kidney	human_Fetal_kidney4734_data	Intermediated cell
Human	Fetal_kidney	human_Fetal_kidney4734_data	Goblet cell
Human	Fetal_kidney	human_Fetal_kidney4734_data	Dendritic cell
Human	Fetal_kidney	human_Fetal_kidney4734_data	Erythroid progenitor cell (RP high)
Human	Fetal_kidney	human_Fetal_kidney4734_data	Neutrophil
Human	Fetal_kidney	human_Fetal_kidney4734_data	Monocyte
Human	Fetal_kidney	human_Fetal_kidney4734_data	Macrophage
Human	Fetal_kidney	human_Fetal_kidney4734_data	CB CD34+
Human	Fetal_kidney	human_Fetal_kidney4734_data	Antigen presenting cell (RPS high)
Human	Fetal_kidney	human_Fetal_kidney4734_data	T cell
Human	Fetal_kidney	human_Fetal_kidney4734_data	B cell
Human	Fetal_kidney	human_Fetal_kidney4734_data	Fetal mesenchymal progenitor
Human	Fetal_kidney	human_Fetal_kidney4734_data	Endothelial cell
Human	Fetal_kidney	human_Fetal_kidney4734_data	Fetal neuron
Human	Fetal_kidney	human_Fetal_kidney4734_data	Fetal enterocyte
Human	Fetal_kidney	human_Fetal_kidney4734_data	Erythroid cell
Human	Fetal_kidney	human_Fetal_kidney4734_data	Gastric endocrine cell
Human	Fetal_kidney	human_Fetal_kidney4734_data	Fetal Neuron
Human	Fetal_kidney	human_Fetal_kidney4734_data	Fetal skeletal muscle cell
Human	Fetal_kidney	human_Fetal_kidney4734_data	Fetal stromal cell
Human	Fetal_kidney	human_Fetal_kidney4734_data	hESC
Human	Fetal_kidney	human_Fetal_kidney4734_data	Fetal fibroblast
Human	Fetal_kidney	human_Fetal_kidney4734_data	Primordial germ cell
Human	Fetal_kidney	human_Fetal_kidney4734_data	Fetal endocrine cell
Human	Fetal_kidney	human_Fetal_kidney4734_data	Fetal acinar cell
Human	Fetal_kidney	human_Fetal_kidney4734_data	Fetal chondrocyte
Human	Fetal_kidney	human_Fetal_kidney4734_data	Smooth muscle cell
Human	Fetal_kidney	human_Fetal_kidney4734_data	Endothelial cell (APC)
Human	Fetal_kidney	human_Fetal_kidney9932_data	Ureteric bud cell
Human	Fetal_kidney	human_Fetal_kidney9932_data	Loop of Henle
Human	Fetal_kidney	human_Fetal_kidney9932_data	Fetal epithelial progenitor
Human	Fetal_kidney	human_Fetal_kidney9932_data	Proximal tubule progenitor
Human	Fetal_kidney	human_Fetal_kidney9932_data	Intermediated cell
Human	Fetal_kidney	human_Fetal_kidney9932_data	Endothelial cell
Human	Fetal_kidney	human_Fetal_kidney9932_data	Fetal mesenchymal progenitor
Human	Fetal_kidney	human_Fetal_kidney9932_data	Fetal fibroblast
Human	Fetal_kidney	human_Fetal_kidney9932_data	Primordial germ cell
Human	Fetal_kidney	human_Fetal_kidney9932_data	B cell
Human	Fetal_kidney	human_Fetal_kidney9932_data	hESC
Human	Fetal_kidney	human_Fetal_kidney9932_data	Smooth muscle cell
Human	Fetal_kidney	human_Fetal_kidney9932_data	Endothelial cell (APC)
Human	Fetal_kidney	human_Fetal_kidney9932_data	Fetal skeletal muscle cell
Human	Fetal_kidney	human_Fetal_kidney9932_data	Monocyte
Human	Fetal_kidney	human_Fetal_kidney9932_data	Erythroid progenitor cell (RP high)
Human	Fetal_kidney	human_Fetal_kidney9932_data	Intercalated cell
Human	Fetal_kidney	human_Fetal_kidney9932_data	Fetal neuron
Human	Fetal_kidney	human_Fetal_kidney9932_data	Fetal Neuron
Human	Fetal_kidney	human_Fetal_kidney9932_data	Fetal stromal cell
Human	Fetal_kidney	human_Fetal_kidney9932_data	Fetal enterocyte
Human	Fetal_kidney	human_Fetal_kidney9932_data	Macrophage
Human	Fetal_kidney	human_Fetal_kidney9932_data	CB CD34+
Human	Fetal_kidney	human_Fetal_kidney9932_data	Dendritic cell
Human	Fetal_kidney	human_Fetal_kidney9932_data	Neutrophil (RPS high)
Human	Fetal_kidney	human_Fetal_kidney9932_data	Neutrophil
Human	Fetal_kidney	human_Fetal_kidney9932_data	Antigen presenting cell (RPS high)
Human	Fetal_kidney	human_Fetal_kidney9932_data	T cell
Human	Fetal_kidney	human_Fetal_kidney9932_data	Erythroid cell
Human	Fetal_kidney	human_Fetal_kidney3057_data	Fetal epithelial progenitor
Human	Fetal_kidney	human_Fetal_kidney3057_data	Fetal fibroblast
Human	Fetal_kidney	human_Fetal_kidney3057_data	Fetal skeletal muscle cell
Human	Fetal_kidney	human_Fetal_kidney3057_data	Primordial germ cell
Human	Fetal_kidney	human_Fetal_kidney3057_data	Fetal mesenchymal progenitor
Human	Fetal_kidney	human_Fetal_kidney3057_data	Fetal enterocyte
Human	Fetal_kidney	human_Fetal_kidney3057_data	Endothelial cell
Human	Fetal_kidney	human_Fetal_kidney3057_data	Fetal stromal cell
Human	Fetal_kidney	human_Fetal_kidney3057_data	Erythroid progenitor cell (RP high)
Human	Fetal_kidney	human_Fetal_kidney3057_data	Proximal tubule progenitor
Human	Fetal_kidney	human_Fetal_kidney3057_data	Ureteric bud cell
Human	Fetal_kidney	human_Fetal_kidney3057_data	Intercalated cell
Human	Fetal_kidney	human_Fetal_kidney3057_data	Intermediated cell
Human	Fetal_kidney	human_Fetal_kidney3057_data	Goblet cell
Human	Fetal_kidney	human_Fetal_kidney3057_data	Smooth muscle cell
Human	Fetal_kidney	human_Fetal_kidney3057_data	Fetal Neuron
Human	Fetal_kidney	human_Fetal_kidney3057_data	Erythroid cell
Human	Fetal_kidney	human_Fetal_kidney3057_data	Macrophage
Human	Fetal_kidney	human_Fetal_kidney3057_data	Fetal neuron
Human	Fetal_kidney	human_Fetal_kidney3057_data	Loop of Henle
Human	Fetal_kidney	human_Fetal_kidney3057_data	Dendritic cell
Human	Fetal_kidney	human_Fetal_kidney3057_data	T cell
Human	Fetal_kidney	human_Fetal_kidney3057_data	Neutrophil (RPS high)
Human	Fetal_kidney	human_Fetal_kidney3057_data	Antigen presenting cell (RPS high)
Human	Fetal_kidney	human_Fetal_kidney3057_data	Fasciculata cell
Human	Fetal_kidney	human_Fetal_kidney3057_data	CB CD34+
Human	Placenta	human_Placenta9595_data	Fibroblast
Human	Placenta	human_Placenta9595_data	B cell (Plasmocyte)
Human	Placenta	human_Placenta9595_data	T cell
Human	Placenta	human_Placenta9595_data	Epithelial cell
Human	Placenta	human_Placenta9595_data	Stromal cell
Human	Placenta	human_Placenta9595_data	CB CD34+
Human	Placenta	human_Placenta9595_data	Fetal stromal cell
Human	Placenta	human_Placenta9595_data	Fetal neuron
Human	Placenta	human_Placenta9595_data	Fetal fibroblast
Human	Placenta	human_Placenta9595_data	Smooth muscle cell
Human	Placenta	human_Placenta9595_data	Fetal skeletal muscle cell
Human	Placenta	human_Placenta9595_data	Endothelial cell (endothelial to mesenchymal transition)
Human	Placenta	human_Placenta9595_data	Macrophage
Human	Placenta	human_Placenta9595_data	Neutrophil
Human	Placenta	human_Placenta9595_data	M2 Macrophage
Human	Placenta	human_Placenta9595_data	Dendritic cell
Human	Placenta	human_Placenta9595_data	B cell
Human	Placenta	human_Placenta9595_data	Erythroid cell
Human	Placenta	human_Placenta9595_data	Erythroid progenitor cell (RP high)
Human	Placenta	human_Placenta9595_data	hESC
Human	Placenta	human_Placenta9595_data	Stratified epithelial cell
Human	Placenta	human_Placenta9595_data	Fetal epithelial progenitor
Human	Placenta	human_Placenta9595_data	Monocyte
Human	Placenta	human_Placenta9595_data	Antigen presenting cell (RPS high)
Human	Placenta	human_Placenta9595_data	Fetal mesenchymal progenitor
Human	Placenta	human_Placenta9595_data	Intermediated cell
Human	Placenta	human_Placenta9595_data	Epithelial cell (intermediated)
Human	Placenta	human_Placenta9595_data	Basal cell
Human	Placenta	human_Placenta9595_data	Myeloid cell
Human	Placenta	human_Placenta9595_data	Endothelial cell (APC)
Human	Placenta	human_Placenta9595_data	Endothelial cell
Human	Kidney	human_Kidney3849_data	Loop of Henle
Human	Kidney	human_Kidney3849_data	Ureteric bud cell
Human	Kidney	human_Kidney3849_data	Intercalated cell
Human	Kidney	human_Kidney3849_data	Fetal epithelial progenitor
Human	Kidney	human_Kidney3849_data	Gastric endocrine cell
Human	Kidney	human_Kidney3849_data	B cell
Human	Kidney	human_Kidney3849_data	Endothelial cell (APC)
Human	Kidney	human_Kidney3849_data	Endothelial cell (endothelial to mesenchymal transition)
Human	Kidney	human_Kidney3849_data	Proximal tubule progenitor
Human	Kidney	human_Kidney3849_data	Epithelial cell
Human	Kidney	human_Kidney3849_data	Fibroblast
Human	Kidney	human_Kidney3849_data	Macrophage
Human	Kidney	human_Kidney3849_data	Enterocyte progenitor
Human	Kidney	human_Kidney3849_data	Stromal cell
Human	Kidney	human_Kidney3849_data	Dendritic cell
Human	Kidney	human_Kidney3849_data	T cell
Human	Kidney	human_Kidney3849_data	Monocyte
Human	Kidney	human_Kidney3849_data	M2 Macrophage
Human	Kidney	human_Kidney3849_data	Antigen presenting cell (RPS high)
Human	Kidney	human_Kidney3849_data	Endothelial cell
Human	Kidney	human_Kidney3849_data	Smooth muscle cell
Human	Kidney	human_Kidney3849_data	Fetal enterocyte
Human	Kidney	human_Kidney3849_data	B cell (Plasmocyte)
Human	Liver	human_Liver1811_data	Sinusoidal endothelial cell
Human	Liver	human_Liver1811_data	T cell
Human	Liver	human_Liver1811_data	Dendritic cell
Human	Liver	human_Liver1811_data	Antigen presenting cell (RPS high)
Human	Liver	human_Liver1811_data	B cell
Human	Liver	human_Liver1811_data	Monocyte
Human	Liver	human_Liver1811_data	Neutrophil
Human	Liver	human_Liver1811_data	Neutrophil (RPS high)
Human	Liver	human_Liver1811_data	Erythroid progenitor cell (RP high)
Human	Liver	human_Liver1811_data	B cell (Plasmocyte)
Human	Liver	human_Liver1811_data	Pancreas exocrine cell
Human	Liver	human_Liver1811_data	Endothelial cell (APC)
Human	Liver	human_Liver1811_data	Endothelial cell
Human	Liver	human_Liver1811_data	Macrophage
Human	Liver	human_Liver1811_data	Smooth muscle cell
Human	Liver	human_Liver1811_data	Fetal epithelial progenitor
Human	Liver	human_Liver1811_data	Enterocyte progenitor
Human	Liver	human_Liver1811_data	Mast cell
Human	Liver	human_Liver4384_data	Macrophage
Human	Liver	human_Liver4384_data	Dendritic cell
Human	Liver	human_Liver4384_data	Sinusoidal endothelial cell
Human	Liver	human_Liver4384_data	Monocyte
Human	Liver	human_Liver4384_data	T cell
Human	Liver	human_Liver4384_data	B cell
Human	Liver	human_Liver4384_data	Erythroid progenitor cell (RP high)
Human	Liver	human_Liver4384_data	Antigen presenting cell (RPS high)
Human	Liver	human_Liver4384_data	CB CD34+
Human	Liver	human_Liver4384_data	Neutrophil (RPS high)
Human	Liver	human_Liver4384_data	B cell (Plasmocyte)
Human	Liver	human_Liver4384_data	Mast cell
Human	Liver	human_Liver4384_data	Neutrophil
Human	Liver	human_Liver4384_data	Gastric endocrine cell
Human	Liver	human_Liver4384_data	Goblet cell
Human	Liver	human_Liver4384_data	Enterocyte progenitor
Human	Liver	human_Liver4384_data	Fetal enterocyte
Human	Liver	human_Liver4384_data	Erythroid cell
Human	Liver	human_Liver4384_data	Endothelial cell (APC)
Human	Liver	human_Liver4384_data	Smooth muscle cell
Human	Liver	human_Liver4384_data	Endothelial cell
Human	Lung	human_Lung9603_data	M2 Macrophage
Human	Lung	human_Lung9603_data	AT2 cell
Human	Lung	human_Lung9603_data	Dendritic cell
Human	Lung	human_Lung9603_data	T cell
Human	Lung	human_Lung9603_data	Monocyte
Human	Lung	human_Lung9603_data	Endothelial cell
Human	Lung	human_Lung9603_data	B cell
Human	Lung	human_Lung9603_data	Mast cell
Human	Lung	human_Lung9603_data	Endothelial cell (endothelial to mesenchymal transition)
Human	Lung	human_Lung9603_data	Myeloid cell
Human	Lung	human_Lung9603_data	Macrophage
Human	Lung	human_Lung9603_data	Endothelial cell (APC)
Human	Lung	human_Lung9603_data	Basal cell
Human	Lung	human_Lung9603_data	Sinusoidal endothelial cell
Human	Lung	human_Lung9603_data	B cell (Plasmocyte)
Human	Lung	human_Lung9603_data	Smooth muscle cell
Human	Lung	human_Lung9603_data	Stratified epithelial cell
Human	Lung	human_Lung9603_data	Fetal mesenchymal progenitor
Human	Lung	human_Lung9603_data	Stromal cell
Human	Lung	human_Lung9603_data	Fibroblast
Human	Lung	human_Lung9603_data	Epithelial cell (intermediated)
Human	Lung	human_Lung9603_data	Fetal epithelial progenitor
Human	Lung	human_Lung9603_data	Enterocyte progenitor
Human	Lung	human_Lung9603_data	Gastric endocrine cell
Human	Lung	human_Lung9603_data	Fasciculata cell
Human	Peripheral_blood	human_Peripheral_blood2156_data	Monocyte
Human	Peripheral_blood	human_Peripheral_blood2156_data	Antigen presenting cell (RPS high)
Human	Peripheral_blood	human_Peripheral_blood2156_data	Dendritic cell
Human	Peripheral_blood	human_Peripheral_blood2156_data	Erythroid cell
Human	Peripheral_blood	human_Peripheral_blood2156_data	T cell
Human	Peripheral_blood	human_Peripheral_blood2156_data	CB CD34+
Human	Peripheral_blood	human_Peripheral_blood2156_data	Neutrophil (RPS high)
Human	Peripheral_blood	human_Peripheral_blood2156_data	Neutrophil
Human	Peripheral_blood	human_Peripheral_blood2156_data	Primordial germ cell
Human	Peripheral_blood	human_Peripheral_blood2156_data	B cell
Human	Peripheral_blood	human_Peripheral_blood2156_data	Sinusoidal endothelial cell
Human	Peripheral_blood	human_Peripheral_blood2156_data	B cell (Plasmocyte)
Human	Peripheral_blood	human_Peripheral_blood7160_data	Monocyte
Human	Peripheral_blood	human_Peripheral_blood7160_data	Antigen presenting cell (RPS high)
Human	Peripheral_blood	human_Peripheral_blood7160_data	Sinusoidal endothelial cell
Human	Peripheral_blood	human_Peripheral_blood7160_data	T cell
Human	Peripheral_blood	human_Peripheral_blood7160_data	Neutrophil (RPS high)
Human	Peripheral_blood	human_Peripheral_blood7160_data	B cell
Human	Peripheral_blood	human_Peripheral_blood7160_data	Dendritic cell
Human	Peripheral_blood	human_Peripheral_blood7160_data	CB CD34+
Human	Peripheral_blood	human_Peripheral_blood7160_data	Erythroid progenitor cell (RP high)
Human	Peripheral_blood	human_Peripheral_blood7160_data	Neutrophil
Human	Peripheral_blood	human_Peripheral_blood7160_data	B cell (Plasmocyte)
Human	Spleen	human_Spleen15806_data	B cell (Plasmocyte)
Human	Spleen	human_Spleen15806_data	CB CD34+
Human	Spleen	human_Spleen15806_data	B cell
Human	Spleen	human_Spleen15806_data	Neutrophil
Human	Spleen	human_Spleen15806_data	Monocyte
Human	Spleen	human_Spleen15806_data	Macrophage
Human	Spleen	human_Spleen15806_data	Proliferating T cell
Human	Spleen	human_Spleen15806_data	Smooth muscle cell
Human	Spleen	human_Spleen15806_data	Mast cell
Human	Spleen	human_Spleen15806_data	T cell
Human	Spleen	human_Spleen15806_data	Erythroid progenitor cell (RP high)
Human	Spleen	human_Spleen15806_data	Dendritic cell
Human	Spleen	human_Spleen15806_data	Endothelial cell (APC)
Human	Spleen	human_Spleen15806_data	Erythroid cell
Human	Spleen	human_Spleen15806_data	Endothelial cell
Human	Spleen	human_Spleen15806_data	Fibroblast
Human	Spleen	human_Spleen15806_data	Fetal epithelial progenitor
Human	Spleen	human_Spleen15806_data	Stromal cell
Human	Spleen	human_Spleen15806_data	Sinusoidal endothelial cell
Human	Spleen	human_Spleen15806_data	Neutrophil (RPS high)
Human	Spleen	human_Spleen15806_data	Antigen presenting cell (RPS high)
Human	Transverse_colon	human_Transverse_colon11229_data	B cell (Plasmocyte)
Human	Transverse_colon	human_Transverse_colon11229_data	Epithelial cell
Human	Transverse_colon	human_Transverse_colon11229_data	Enterocyte progenitor
Human	Transverse_colon	human_Transverse_colon11229_data	Enterocyte
Human	Transverse_colon	human_Transverse_colon11229_data	B cell
Human	Transverse_colon	human_Transverse_colon11229_data	Fetal enterocyte
Human	Transverse_colon	human_Transverse_colon11229_data	Fetal epithelial progenitor
Human	Transverse_colon	human_Transverse_colon11229_data	Macrophage
Human	Transverse_colon	human_Transverse_colon11229_data	Dendritic cell
Human	Transverse_colon	human_Transverse_colon11229_data	Monocyte
Human	Transverse_colon	human_Transverse_colon11229_data	M2 Macrophage
Human	Transverse_colon	human_Transverse_colon11229_data	T cell
Human	Transverse_colon	human_Transverse_colon11229_data	Mast cell
Human	Transverse_colon	human_Transverse_colon11229_data	Myeloid cell
Human	Transverse_colon	human_Transverse_colon11229_data	Stromal cell
Human	Transverse_colon	human_Transverse_colon11229_data	Smooth muscle cell
Human	Transverse_colon	human_Transverse_colon11229_data	Fibroblast
Human	Transverse_colon	human_Transverse_colon11229_data	Endothelial cell (endothelial to mesenchymal transition)
Human	Transverse_colon	human_Transverse_colon11229_data	Fetal stromal cell
Human	Transverse_colon	human_Transverse_colon11229_data	Fetal neuron
Human	Transverse_colon	human_Transverse_colon11229_data	Endothelial cell (APC)
Human	Transverse_colon	human_Transverse_colon11229_data	Fetal Neuron
Human	Transverse_colon	human_Transverse_colon11229_data	Endothelial cell

## Sheet: mouse Training dataset
Species	Tissue	Cell number	Gene number	Cell type number
Mouse	Peripheral_blood	283	13466	5
Mouse	Peripheral_blood	2466	15444	9
Mouse	Peripheral_blood	3201	15584	8
Mouse	Peripheral_blood	135	14038	4
Mouse	Peripheral_blood	352	14247	7
Mouse	Peripheral_blood	658	13949	6
Mouse	Bone_marrow	510	14698	11
Mouse	Bone_marrow	5298	17183	9
Mouse	Bone_marrow	13019	18665	9
Mouse	Bone_marrow	8166	15757	9
Mouse	Brain	3285	18559	10
Mouse	Brain	753	17378	10
Mouse	Fetal_brain	4369	18226	16
Mouse	Small_intestine	3438	18709	12
Mouse	Small_intestine	1671	17485	11
Mouse	Small_intestine	1575	16945	10
Mouse	Kidney	4682	18328	20
Mouse	Kidney	4682	18328	20
Mouse	Kidney	4682	18328	20
Mouse	Lung	2512	19001	23
Mouse	Lung	1414	18149	23
Mouse	Lung	3014	18296	24
Mouse	Mammary_gland	3510	18300	11
Mouse	Mammary_gland	1311	17234	11
Mouse	Mammary_gland	6633	12429	9
Mouse	Mammary_gland	6905	14384	9
Mouse	Mammary_gland	4909	19634	14
Mouse	Mammary_gland	2081	17001	10
Mouse	Mammary_gland	1059	17385	10
Mouse	Mammary_gland	648	15931	10
Mouse	Mammary_gland	1592	16607	10
Mouse	Pancreas	3610	18709	15
Mouse	Spleen	1970	16333	10
Mouse	Testis	2216	21935	10
Mouse	Testis	11789	23205	10

## Sheet: mouse Training dataset type
Species	Tissue	Data	Cell type
Mouse	Bone_marrow	mouse_Bone_marrow510_data	Macrophage
Mouse	Bone_marrow	mouse_Bone_marrow510_data	Neutrophil
Mouse	Bone_marrow	mouse_Bone_marrow510_data	Hematopoietic stem progenitor cell
Mouse	Bone_marrow	mouse_Bone_marrow510_data	B cell
Mouse	Bone_marrow	mouse_Bone_marrow510_data	Neutrophil progenitor cell
Mouse	Bone_marrow	mouse_Bone_marrow510_data	Pre-pro B cell
Mouse	Bone_marrow	mouse_Bone_marrow510_data	Erythroblast
Mouse	Bone_marrow	mouse_Bone_marrow510_data	Monocyte
Mouse	Bone_marrow	mouse_Bone_marrow510_data	T cell
Mouse	Bone_marrow	mouse_Bone_marrow510_data	Dendritic cell
Mouse	Bone_marrow	mouse_Bone_marrow510_data	Mast cell
Mouse	Bone_marrow	mouse_Bone_marrow5298_data	Monocyte progenitor cell
Mouse	Bone_marrow	mouse_Bone_marrow5298_data	Multipotent progenitor cell
Mouse	Bone_marrow	mouse_Bone_marrow5298_data	Basophil
Mouse	Bone_marrow	mouse_Bone_marrow5298_data	Neutrophil
Mouse	Bone_marrow	mouse_Bone_marrow5298_data	Erythrocyte progenitor cell
Mouse	Bone_marrow	mouse_Bone_marrow5298_data	B cell
Mouse	Bone_marrow	mouse_Bone_marrow5298_data	Megakaryocyte progenitor cell
Mouse	Bone_marrow	mouse_Bone_marrow5298_data	Eosinophil progenitor cell
Mouse	Bone_marrow	mouse_Bone_marrow5298_data	Macrophage
Mouse	Bone_marrow	mouse_Bone_marrow13019_data	Neutrophil
Mouse	Bone_marrow	mouse_Bone_marrow13019_data	Monocyte progenitor cell
Mouse	Bone_marrow	mouse_Bone_marrow13019_data	Erythrocyte progenitor cell
Mouse	Bone_marrow	mouse_Bone_marrow13019_data	Multipotent progenitor cell
Mouse	Bone_marrow	mouse_Bone_marrow13019_data	B cell
Mouse	Bone_marrow	mouse_Bone_marrow13019_data	Megakaryocyte progenitor cell
Mouse	Bone_marrow	mouse_Bone_marrow13019_data	Macrophage
Mouse	Bone_marrow	mouse_Bone_marrow13019_data	Basophil
Mouse	Bone_marrow	mouse_Bone_marrow13019_data	Eosinophil progenitor cell
Mouse	Bone_marrow	mouse_Bone_marrow8166_data	Monocyte progenitor cell
Mouse	Bone_marrow	mouse_Bone_marrow8166_data	Neutrophil
Mouse	Bone_marrow	mouse_Bone_marrow8166_data	Multipotent progenitor cell
Mouse	Bone_marrow	mouse_Bone_marrow8166_data	Erythrocyte progenitor cell
Mouse	Bone_marrow	mouse_Bone_marrow8166_data	Eosinophil progenitor cell
Mouse	Bone_marrow	mouse_Bone_marrow8166_data	Basophil
Mouse	Bone_marrow	mouse_Bone_marrow8166_data	Megakaryocyte progenitor cell
Mouse	Bone_marrow	mouse_Bone_marrow8166_data	B cell
Mouse	Bone_marrow	mouse_Bone_marrow8166_data	Macrophage
Mouse	Brain	mouse_Brain3285_data	Myelinating oligodendrocyte
Mouse	Brain	mouse_Brain3285_data	Astrocyte
Mouse	Brain	mouse_Brain3285_data	Hypothalamic ependymal cell
Mouse	Brain	mouse_Brain3285_data	Microglia
Mouse	Brain	mouse_Brain3285_data	Astroglial cell
Mouse	Brain	mouse_Brain3285_data	Neuron
Mouse	Brain	mouse_Brain3285_data	Oligodendrocyte precursor cell
Mouse	Brain	mouse_Brain3285_data	Macrophage
Mouse	Brain	mouse_Brain3285_data	Pan-GABAergic
Mouse	Brain	mouse_Brain3285_data	Schwann cell
Mouse	Brain	mouse_Brain753_data	Microglia
Mouse	Brain	mouse_Brain753_data	Myelinating oligodendrocyte
Mouse	Brain	mouse_Brain753_data	Macrophage
Mouse	Brain	mouse_Brain753_data	Astrocyte
Mouse	Brain	mouse_Brain753_data	Schwann cell
Mouse	Brain	mouse_Brain753_data	Neuron
Mouse	Brain	mouse_Brain753_data	Granulocyte
Mouse	Brain	mouse_Brain753_data	Oligodendrocyte precursor cell
Mouse	Brain	mouse_Brain753_data	Pan-GABAergic
Mouse	Brain	mouse_Brain753_data	Astroglial cell
Mouse	Fetal_brain	mouse_Fetal_brain4369_data	Neuron
Mouse	Fetal_brain	mouse_Fetal_brain4369_data	Pyramidal neuron
Mouse	Fetal_brain	mouse_Fetal_brain4369_data	Radial glia
Mouse	Fetal_brain	mouse_Fetal_brain4369_data	Schwann cell
Mouse	Fetal_brain	mouse_Fetal_brain4369_data	Erythroblast
Mouse	Fetal_brain	mouse_Fetal_brain4369_data	Macrophage
Mouse	Fetal_brain	mouse_Fetal_brain4369_data	Dopaminergic neuron
Mouse	Fetal_brain	mouse_Fetal_brain4369_data	Microglia
Mouse	Fetal_brain	mouse_Fetal_brain4369_data	Granule neuron
Mouse	Fetal_brain	mouse_Fetal_brain4369_data	Stromal cell
Mouse	Fetal_brain	mouse_Fetal_brain4369_data	Erythrocyte
Mouse	Fetal_brain	mouse_Fetal_brain4369_data	Neural progenitor cell
Mouse	Fetal_brain	mouse_Fetal_brain4369_data	Postmitotic neuron
Mouse	Fetal_brain	mouse_Fetal_brain4369_data	Purkinje cell
Mouse	Fetal_brain	mouse_Fetal_brain4369_data	Hippocampus neuron
Mouse	Fetal_brain	mouse_Fetal_brain4369_data	Ependymal cell
Mouse	Kidney	mouse_Kidney4682_data	Distal convoluted tubule
Mouse	Kidney	mouse_Kidney4682_data	Distal collecting duct principal cell
Mouse	Kidney	mouse_Kidney4682_data	T cell
Mouse	Kidney	mouse_Kidney4682_data	Proximal tubule brush border cell
Mouse	Kidney	mouse_Kidney4682_data	Proximal tubule cell
Mouse	Kidney	mouse_Kidney4682_data	Intercalated cell
Mouse	Kidney	mouse_Kidney4682_data	Thick ascending limb of the loop of Henle
Mouse	Kidney	mouse_Kidney4682_data	Macrophage
Mouse	Kidney	mouse_Kidney4682_data	Stromal cell
Mouse	Kidney	mouse_Kidney4682_data	S1 proximal tubule cell
Mouse	Kidney	mouse_Kidney4682_data	Endothelial cell
Mouse	Kidney	mouse_Kidney4682_data	Dendritic cell
Mouse	Kidney	mouse_Kidney4682_data	Fenestrated endothelial cell
Mouse	Kidney	mouse_Kidney4682_data	Ureteric epithelium
Mouse	Kidney	mouse_Kidney4682_data	Epithelial cell
Mouse	Kidney	mouse_Kidney4682_data	Neutrophil progenitor cell
Mouse	Kidney	mouse_Kidney4682_data	B cell
Mouse	Kidney	mouse_Kidney4682_data	Metanephric mesenchyme
Mouse	Kidney	mouse_Kidney4682_data	Adipocyte
Mouse	Kidney	mouse_Kidney4682_data	Glomerular epithelial cell
Mouse	Liver	mouse_Liver4424_data	Erythroblast
Mouse	Liver	mouse_Liver4424_data	Endothelial cell
Mouse	Liver	mouse_Liver4424_data	Granulocyte
Mouse	Liver	mouse_Liver4424_data	Kuppfer cell
Mouse	Liver	mouse_Liver4424_data	T cell
Mouse	Liver	mouse_Liver4424_data	Dendritic cell
Mouse	Liver	mouse_Liver4424_data	Pericentral hepatocyte
Mouse	Liver	mouse_Liver4424_data	B cell
Mouse	Liver	mouse_Liver4424_data	Hepatocyte
Mouse	Liver	mouse_Liver4424_data	Stromal cell
Mouse	Liver	mouse_Liver4424_data	Macrophage
Mouse	Liver	mouse_Liver4424_data	Periportal hepatocyte
Mouse	Liver	mouse_Liver4424_data	Epithelial cell
Mouse	Liver	mouse_Liver4424_data	Neutrophil
Mouse	Liver	mouse_Liver261_data	Epithelial cell
Mouse	Liver	mouse_Liver261_data	Periportal hepatocyte
Mouse	Liver	mouse_Liver261_data	Hepatocyte
Mouse	Liver	mouse_Liver261_data	Kuppfer cell
Mouse	Liver	mouse_Liver261_data	Dendritic cell
Mouse	Liver	mouse_Liver261_data	Stromal cell
Mouse	Liver	mouse_Liver261_data	T cell
Mouse	Liver	mouse_Liver261_data	B cell
Mouse	Liver	mouse_Liver261_data	Pericentral hepatocyte
Mouse	Liver	mouse_Liver261_data	Erythroblast
Mouse	Liver	mouse_Liver261_data	Macrophage
Mouse	Lung	mouse_Lung2512_data	AT2 cell
Mouse	Lung	mouse_Lung2512_data	Dendritic cell
Mouse	Lung	mouse_Lung2512_data	Ig<U+2212>producing B cell
Mouse	Lung	mouse_Lung2512_data	Conventional dendritic cell
Mouse	Lung	mouse_Lung2512_data	Endothelial cell
Mouse	Lung	mouse_Lung2512_data	Stromal cell
Mouse	Lung	mouse_Lung2512_data	Ciliated cell
Mouse	Lung	mouse_Lung2512_data	T cell
Mouse	Lung	mouse_Lung2512_data	B cell
Mouse	Lung	mouse_Lung2512_data	Nuocyte
Mouse	Lung	mouse_Lung2512_data	Dividing dendritic cell
Mouse	Lung	mouse_Lung2512_data	Alveolar macrophage
Mouse	Lung	mouse_Lung2512_data	Interstitial macrophage
Mouse	Lung	mouse_Lung2512_data	Plasmacytoid dendritic cell
Mouse	Lung	mouse_Lung2512_data	Monocyte progenitor cell
Mouse	Lung	mouse_Lung2512_data	AT1 cell
Mouse	Lung	mouse_Lung2512_data	Neutrophil granulocyte
Mouse	Lung	mouse_Lung2512_data	Natural killer cell
Mouse	Lung	mouse_Lung2512_data	Eosinophil granulocyte
Mouse	Lung	mouse_Lung2512_data	Clara cell
Mouse	Lung	mouse_Lung2512_data	Basophil
Mouse	Lung	mouse_Lung2512_data	Dividing T cell
Mouse	Lung	mouse_Lung2512_data	Dividing cell
Mouse	Lung	mouse_Lung1414_data	Alveolar macrophage
Mouse	Lung	mouse_Lung1414_data	AT2 cell
Mouse	Lung	mouse_Lung1414_data	Endothelial cell
Mouse	Lung	mouse_Lung1414_data	Interstitial macrophage
Mouse	Lung	mouse_Lung1414_data	Plasmacytoid dendritic cell
Mouse	Lung	mouse_Lung1414_data	Conventional dendritic cell
Mouse	Lung	mouse_Lung1414_data	Nuocyte
Mouse	Lung	mouse_Lung1414_data	Stromal cell
Mouse	Lung	mouse_Lung1414_data	Natural killer cell
Mouse	Lung	mouse_Lung1414_data	B cell
Mouse	Lung	mouse_Lung1414_data	T cell
Mouse	Lung	mouse_Lung1414_data	Dendritic cell
Mouse	Lung	mouse_Lung1414_data	Ciliated cell
Mouse	Lung	mouse_Lung1414_data	Clara cell
Mouse	Lung	mouse_Lung1414_data	Dividing cell
Mouse	Lung	mouse_Lung1414_data	AT1 cell
Mouse	Lung	mouse_Lung1414_data	Monocyte progenitor cell
Mouse	Lung	mouse_Lung1414_data	Ig<U+2212>producing B cell
Mouse	Lung	mouse_Lung1414_data	Eosinophil granulocyte
Mouse	Lung	mouse_Lung1414_data	Dividing dendritic cell
Mouse	Lung	mouse_Lung1414_data	Basophil
Mouse	Lung	mouse_Lung1414_data	Neutrophil granulocyte
Mouse	Lung	mouse_Lung1414_data	Dividing T cell
Mouse	Lung	mouse_Lung3014_data	AT2 cell
Mouse	Lung	mouse_Lung3014_data	Eosinophil granulocyte
Mouse	Lung	mouse_Lung3014_data	Alveolar macrophage
Mouse	Lung	mouse_Lung3014_data	T cell
Mouse	Lung	mouse_Lung3014_data	Dendritic cell
Mouse	Lung	mouse_Lung3014_data	Clara cell
Mouse	Lung	mouse_Lung3014_data	B cell
Mouse	Lung	mouse_Lung3014_data	Nuocyte
Mouse	Lung	mouse_Lung3014_data	Plasmacytoid dendritic cell
Mouse	Lung	mouse_Lung3014_data	Stromal cell
Mouse	Lung	mouse_Lung3014_data	Conventional dendritic cell
Mouse	Lung	mouse_Lung3014_data	Natural killer cell
Mouse	Lung	mouse_Lung3014_data	Ciliated cell
Mouse	Lung	mouse_Lung3014_data	Endothelial cell
Mouse	Lung	mouse_Lung3014_data	Ig<U+2212>producing B cell
Mouse	Lung	mouse_Lung3014_data	AT1 cell
Mouse	Lung	mouse_Lung3014_data	Alveolar bipotent progenitor cell
Mouse	Lung	mouse_Lung3014_data	Interstitial macrophage
Mouse	Lung	mouse_Lung3014_data	Dividing T cell
Mouse	Lung	mouse_Lung3014_data	Neutrophil granulocyte
Mouse	Lung	mouse_Lung3014_data	Dividing dendritic cell
Mouse	Lung	mouse_Lung3014_data	Dividing cell
Mouse	Lung	mouse_Lung3014_data	Basophil
Mouse	Lung	mouse_Lung3014_data	Monocyte progenitor cell
Mouse	Mammary_gland	mouse_Mammary_gland3510_data	Luminal cell
Mouse	Mammary_gland	mouse_Mammary_gland3510_data	Stromal cell
Mouse	Mammary_gland	mouse_Mammary_gland3510_data	Muscle cell
Mouse	Mammary_gland	mouse_Mammary_gland3510_data	Secretory alveoli cell
Mouse	Mammary_gland	mouse_Mammary_gland3510_data	Macrophage
Mouse	Mammary_gland	mouse_Mammary_gland3510_data	Dendritic cell
Mouse	Mammary_gland	mouse_Mammary_gland3510_data	B cell
Mouse	Mammary_gland	mouse_Mammary_gland3510_data	Mast cell
Mouse	Mammary_gland	mouse_Mammary_gland3510_data	T cell
Mouse	Mammary_gland	mouse_Mammary_gland3510_data	Natural killer cell
Mouse	Mammary_gland	mouse_Mammary_gland3510_data	Endothelial cell
Mouse	Mammary_gland	mouse_Mammary_gland1311_data	Macrophage
Mouse	Mammary_gland	mouse_Mammary_gland1311_data	Secretory alveoli cell
Mouse	Mammary_gland	mouse_Mammary_gland1311_data	Dendritic cell
Mouse	Mammary_gland	mouse_Mammary_gland1311_data	Luminal cell
Mouse	Mammary_gland	mouse_Mammary_gland1311_data	Muscle cell
Mouse	Mammary_gland	mouse_Mammary_gland1311_data	Endothelial cell
Mouse	Mammary_gland	mouse_Mammary_gland1311_data	Natural killer cell
Mouse	Mammary_gland	mouse_Mammary_gland1311_data	Stromal cell
Mouse	Mammary_gland	mouse_Mammary_gland1311_data	T cell
Mouse	Mammary_gland	mouse_Mammary_gland1311_data	B cell
Mouse	Mammary_gland	mouse_Mammary_gland1311_data	Mast cell
Mouse	Mammary_gland	mouse_Mammary_gland6633_data	Secretory alveoli cell
Mouse	Mammary_gland	mouse_Mammary_gland6633_data	B cell
Mouse	Mammary_gland	mouse_Mammary_gland6633_data	T cell
Mouse	Mammary_gland	mouse_Mammary_gland6633_data	Natural killer cell
Mouse	Mammary_gland	mouse_Mammary_gland6633_data	Muscle cell
Mouse	Mammary_gland	mouse_Mammary_gland6633_data	Macrophage
Mouse	Mammary_gland	mouse_Mammary_gland6633_data	Dendritic cell
Mouse	Mammary_gland	mouse_Mammary_gland6633_data	Adipocyte
Mouse	Mammary_gland	mouse_Mammary_gland6633_data	Stromal cell
Mouse	Mammary_gland	mouse_Mammary_gland6905_data	Secretory alveoli cell
Mouse	Mammary_gland	mouse_Mammary_gland6905_data	Adipocyte
Mouse	Mammary_gland	mouse_Mammary_gland6905_data	B cell
Mouse	Mammary_gland	mouse_Mammary_gland6905_data	T cell
Mouse	Mammary_gland	mouse_Mammary_gland6905_data	Macrophage
Mouse	Mammary_gland	mouse_Mammary_gland6905_data	Muscle cell
Mouse	Mammary_gland	mouse_Mammary_gland6905_data	Dendritic cell
Mouse	Mammary_gland	mouse_Mammary_gland6905_data	Natural killer cell
Mouse	Mammary_gland	mouse_Mammary_gland6905_data	Stromal cell
Mouse	Mammary_gland	mouse_Mammary_gland4909_data	Myeloid leukocyte
Mouse	Mammary_gland	mouse_Mammary_gland4909_data	Dendritic cell
Mouse	Mammary_gland	mouse_Mammary_gland4909_data	Ductal luminal cell
Mouse	Mammary_gland	mouse_Mammary_gland4909_data	T cell
Mouse	Mammary_gland	mouse_Mammary_gland4909_data	Natural killer cell
Mouse	Mammary_gland	mouse_Mammary_gland4909_data	Secretory alveoli cell
Mouse	Mammary_gland	mouse_Mammary_gland4909_data	Stromal cell
Mouse	Mammary_gland	mouse_Mammary_gland4909_data	B cell
Mouse	Mammary_gland	mouse_Mammary_gland4909_data	Endothelial cell
Mouse	Mammary_gland	mouse_Mammary_gland4909_data	Macrophage
Mouse	Mammary_gland	mouse_Mammary_gland4909_data	Luminal cell
Mouse	Mammary_gland	mouse_Mammary_gland4909_data	Mast cell
Mouse	Mammary_gland	mouse_Mammary_gland4909_data	Myoepithelial cell
Mouse	Mammary_gland	mouse_Mammary_gland4909_data	Neuron
Mouse	Mammary_gland	mouse_Mammary_gland2081_data	T cell
Mouse	Mammary_gland	mouse_Mammary_gland2081_data	B cell
Mouse	Mammary_gland	mouse_Mammary_gland2081_data	Stromal cell
Mouse	Mammary_gland	mouse_Mammary_gland2081_data	Natural killer cell
Mouse	Mammary_gland	mouse_Mammary_gland2081_data	Dividing cell
Mouse	Mammary_gland	mouse_Mammary_gland2081_data	Stem and progenitor cell
Mouse	Mammary_gland	mouse_Mammary_gland2081_data	Macrophage
Mouse	Mammary_gland	mouse_Mammary_gland2081_data	Dendritic cell
Mouse	Mammary_gland	mouse_Mammary_gland2081_data	Luminal progenitor cell
Mouse	Mammary_gland	mouse_Mammary_gland2081_data	Luminal cell
Mouse	Mammary_gland	mouse_Mammary_gland1059_data	Dendritic cell
Mouse	Mammary_gland	mouse_Mammary_gland1059_data	Dividing cell
Mouse	Mammary_gland	mouse_Mammary_gland1059_data	T cell
Mouse	Mammary_gland	mouse_Mammary_gland1059_data	Stromal cell
Mouse	Mammary_gland	mouse_Mammary_gland1059_data	Luminal progenitor cell
Mouse	Mammary_gland	mouse_Mammary_gland1059_data	B cell
Mouse	Mammary_gland	mouse_Mammary_gland1059_data	Natural killer cell
Mouse	Mammary_gland	mouse_Mammary_gland1059_data	Luminal cell
Mouse	Mammary_gland	mouse_Mammary_gland1059_data	Macrophage
Mouse	Mammary_gland	mouse_Mammary_gland1059_data	Stem and progenitor cell
Mouse	Mammary_gland	mouse_Mammary_gland648_data	Macrophage
Mouse	Mammary_gland	mouse_Mammary_gland648_data	T cell
Mouse	Mammary_gland	mouse_Mammary_gland648_data	Dendritic cell
Mouse	Mammary_gland	mouse_Mammary_gland648_data	Luminal cell
Mouse	Mammary_gland	mouse_Mammary_gland648_data	Stromal cell
Mouse	Mammary_gland	mouse_Mammary_gland648_data	B cell
Mouse	Mammary_gland	mouse_Mammary_gland648_data	Dividing cell
Mouse	Mammary_gland	mouse_Mammary_gland648_data	Natural killer cell
Mouse	Mammary_gland	mouse_Mammary_gland648_data	Stem and progenitor cell
Mouse	Mammary_gland	mouse_Mammary_gland648_data	Luminal progenitor cell
Mouse	Mammary_gland	mouse_Mammary_gland1592_data	B cell
Mouse	Mammary_gland	mouse_Mammary_gland1592_data	Stromal cell
Mouse	Mammary_gland	mouse_Mammary_gland1592_data	T cell
Mouse	Mammary_gland	mouse_Mammary_gland1592_data	Dendritic cell
Mouse	Mammary_gland	mouse_Mammary_gland1592_data	Macrophage
Mouse	Mammary_gland	mouse_Mammary_gland1592_data	Stem and progenitor cell
Mouse	Mammary_gland	mouse_Mammary_gland1592_data	Luminal cell
Mouse	Mammary_gland	mouse_Mammary_gland1592_data	Natural killer cell
Mouse	Mammary_gland	mouse_Mammary_gland1592_data	Luminal progenitor cell
Mouse	Mammary_gland	mouse_Mammary_gland1592_data	Dividing cell
Mouse	Pancreas	mouse_Pancreas3610_data	Stromal cell
Mouse	Pancreas	mouse_Pancreas3610_data	Endothelial cell
Mouse	Pancreas	mouse_Pancreas3610_data	Dendritic cell
Mouse	Pancreas	mouse_Pancreas3610_data	Macrophage
Mouse	Pancreas	mouse_Pancreas3610_data	Beta cell
Mouse	Pancreas	mouse_Pancreas3610_data	Erythroblast
Mouse	Pancreas	mouse_Pancreas3610_data	Acinar cell
Mouse	Pancreas	mouse_Pancreas3610_data	T cell
Mouse	Pancreas	mouse_Pancreas3610_data	Ductal cell
Mouse	Pancreas	mouse_Pancreas3610_data	Endocrine cell
Mouse	Pancreas	mouse_Pancreas3610_data	B cell
Mouse	Pancreas	mouse_Pancreas3610_data	Smooth muscle cell
Mouse	Pancreas	mouse_Pancreas3610_data	Dividing cell
Mouse	Pancreas	mouse_Pancreas3610_data	Glial cell
Mouse	Pancreas	mouse_Pancreas3610_data	Granulocyte
Mouse	Peripheral_blood	mouse_Peripheral_blood283_data	T cell
Mouse	Peripheral_blood	mouse_Peripheral_blood283_data	B cell
Mouse	Peripheral_blood	mouse_Peripheral_blood283_data	Natural killer cell
Mouse	Peripheral_blood	mouse_Peripheral_blood283_data	Neutrophil
Mouse	Peripheral_blood	mouse_Peripheral_blood283_data	Macrophage
Mouse	Peripheral_blood	mouse_Peripheral_blood2466_data	Neutrophil
Mouse	Peripheral_blood	mouse_Peripheral_blood2466_data	Monocyte
Mouse	Peripheral_blood	mouse_Peripheral_blood2466_data	B cell
Mouse	Peripheral_blood	mouse_Peripheral_blood2466_data	Basophil
Mouse	Peripheral_blood	mouse_Peripheral_blood2466_data	Macrophage
Mouse	Peripheral_blood	mouse_Peripheral_blood2466_data	Dendritic cell
Mouse	Peripheral_blood	mouse_Peripheral_blood2466_data	Erythroblast
Mouse	Peripheral_blood	mouse_Peripheral_blood2466_data	T cell
Mouse	Peripheral_blood	mouse_Peripheral_blood2466_data	Natural killer cell
Mouse	Peripheral_blood	mouse_Peripheral_blood3201_data	T cell
Mouse	Peripheral_blood	mouse_Peripheral_blood3201_data	Macrophage
Mouse	Peripheral_blood	mouse_Peripheral_blood3201_data	B cell
Mouse	Peripheral_blood	mouse_Peripheral_blood3201_data	Natural killer cell
Mouse	Peripheral_blood	mouse_Peripheral_blood3201_data	Neutrophil
Mouse	Peripheral_blood	mouse_Peripheral_blood3201_data	Erythroblast
Mouse	Peripheral_blood	mouse_Peripheral_blood3201_data	Dendritic cell
Mouse	Peripheral_blood	mouse_Peripheral_blood3201_data	Basophil
Mouse	Peripheral_blood	mouse_Peripheral_blood135_data	Macrophage
Mouse	Peripheral_blood	mouse_Peripheral_blood135_data	T cell
Mouse	Peripheral_blood	mouse_Peripheral_blood135_data	B cell
Mouse	Peripheral_blood	mouse_Peripheral_blood135_data	Natural killer cell
Mouse	Peripheral_blood	mouse_Peripheral_blood352_data	Macrophage
Mouse	Peripheral_blood	mouse_Peripheral_blood352_data	Natural killer cell
Mouse	Peripheral_blood	mouse_Peripheral_blood352_data	Neutrophil
Mouse	Peripheral_blood	mouse_Peripheral_blood352_data	T cell
Mouse	Peripheral_blood	mouse_Peripheral_blood352_data	B cell
Mouse	Peripheral_blood	mouse_Peripheral_blood352_data	Monocyte
Mouse	Peripheral_blood	mouse_Peripheral_blood352_data	Dendritic cell
Mouse	Peripheral_blood	mouse_Peripheral_blood658_data	B cell
Mouse	Peripheral_blood	mouse_Peripheral_blood658_data	T cell
Mouse	Peripheral_blood	mouse_Peripheral_blood658_data	Macrophage
Mouse	Peripheral_blood	mouse_Peripheral_blood658_data	Natural killer cell
Mouse	Peripheral_blood	mouse_Peripheral_blood658_data	Neutrophil
Mouse	Peripheral_blood	mouse_Peripheral_blood658_data	Erythroblast
Mouse	Small_intestine	mouse_Small_intestine3438_data	T cell
Mouse	Small_intestine	mouse_Small_intestine3438_data	Macrophage
Mouse	Small_intestine	mouse_Small_intestine3438_data	Epithelium of small intestinal villi
Mouse	Small_intestine	mouse_Small_intestine3438_data	Paneth cell
Mouse	Small_intestine	mouse_Small_intestine3438_data	S cell
Mouse	Small_intestine	mouse_Small_intestine3438_data	Erythroblast
Mouse	Small_intestine	mouse_Small_intestine3438_data	B cell
Mouse	Small_intestine	mouse_Small_intestine3438_data	Epithelial cell
Mouse	Small_intestine	mouse_Small_intestine3438_data	Columnar epithelium
Mouse	Small_intestine	mouse_Small_intestine3438_data	Mast cell
Mouse	Small_intestine	mouse_Small_intestine3438_data	Stromal cell
Mouse	Small_intestine	mouse_Small_intestine3438_data	Dendritic cell
Mouse	Small_intestine	mouse_Small_intestine1671_data	Columnar epithelium
Mouse	Small_intestine	mouse_Small_intestine1671_data	Macrophage
Mouse	Small_intestine	mouse_Small_intestine1671_data	Epithelium of small intestinal villi
Mouse	Small_intestine	mouse_Small_intestine1671_data	Stromal cell
Mouse	Small_intestine	mouse_Small_intestine1671_data	Epithelial cell
Mouse	Small_intestine	mouse_Small_intestine1671_data	B cell
Mouse	Small_intestine	mouse_Small_intestine1671_data	Paneth cell
Mouse	Small_intestine	mouse_Small_intestine1671_data	T cell
Mouse	Small_intestine	mouse_Small_intestine1671_data	Dendritic cell
Mouse	Small_intestine	mouse_Small_intestine1671_data	S cell
Mouse	Small_intestine	mouse_Small_intestine1671_data	Erythroblast
Mouse	Small_intestine	mouse_Small_intestine1575_data	Epithelium of small intestinal villi
Mouse	Small_intestine	mouse_Small_intestine1575_data	Epithelial cell
Mouse	Small_intestine	mouse_Small_intestine1575_data	Paneth cell
Mouse	Small_intestine	mouse_Small_intestine1575_data	B cell
Mouse	Small_intestine	mouse_Small_intestine1575_data	Macrophage
Mouse	Small_intestine	mouse_Small_intestine1575_data	Columnar epithelium
Mouse	Small_intestine	mouse_Small_intestine1575_data	Dendritic cell
Mouse	Small_intestine	mouse_Small_intestine1575_data	T cell
Mouse	Small_intestine	mouse_Small_intestine1575_data	Stromal cell
Mouse	Small_intestine	mouse_Small_intestine1575_data	S cell
Mouse	Spleen	mouse_Spleen1970_data	Dendritic cell
Mouse	Spleen	mouse_Spleen1970_data	T cell
Mouse	Spleen	mouse_Spleen1970_data	Macrophage
Mouse	Spleen	mouse_Spleen1970_data	Marginal zone B cell
Mouse	Spleen	mouse_Spleen1970_data	Natural killer cell
Mouse	Spleen	mouse_Spleen1970_data	Erythroblast
Mouse	Spleen	mouse_Spleen1970_data	Monocyte
Mouse	Spleen	mouse_Spleen1970_data	Granulocyte
Mouse	Spleen	mouse_Spleen1970_data	Plasma cell
Mouse	Spleen	mouse_Spleen1970_data	Neutrophil
Mouse	Testis	mouse_Testis2216_data	Spermatocyte
Mouse	Testis	mouse_Testis2216_data	Spermatid
Mouse	Testis	mouse_Testis2216_data	Spermatogonia
Mouse	Testis	mouse_Testis2216_data	Sertoli cell
Mouse	Testis	mouse_Testis2216_data	Elongating spermatid
Mouse	Testis	mouse_Testis2216_data	Pre-Sertoli cell
Mouse	Testis	mouse_Testis2216_data	Erythroblast
Mouse	Testis	mouse_Testis2216_data	Preleptotene spermatogonia
Mouse	Testis	mouse_Testis2216_data	Macrophage
Mouse	Testis	mouse_Testis2216_data	Leydig cell
Mouse	Testis	mouse_Testis11789_data	Elongating spermatid
Mouse	Testis	mouse_Testis11789_data	Leydig cell
Mouse	Testis	mouse_Testis11789_data	Spermatogonia
Mouse	Testis	mouse_Testis11789_data	Spermatid
Mouse	Testis	mouse_Testis11789_data	Spermatocyte
Mouse	Testis	mouse_Testis11789_data	Macrophage
Mouse	Testis	mouse_Testis11789_data	Preleptotene spermatogonia
Mouse	Testis	mouse_Testis11789_data	Pre-Sertoli cell
Mouse	Testis	mouse_Testis11789_data	Sertoli cell
Mouse	Testis	mouse_Testis11789_data	Erythroblast
